# Supplementary material for: The benefits of higher LMR for early threatened abortion: A retrospective cohort study
Source: PLoS One. 2020 Apr 20;15(4):e0231642. doi: 10.1371/journal.pone.0231642 (PMC7170252; doi:10.1371/journal.pone.0231642)
Supplement: S1 Data — (CSV) [file pone.0231642.s001.csv]

AGE	BMI	PREGNANCY_WEEK_INTO	DRUG_INTERVENE_LUNARIA	G	P	A	WBC	NEU	EOS	LYM	MONO	HGB	PLT	FETAL_RESULTS	HCG	E2	P
30	NA	7	0	2	0	1	NA	NA	NA	NA	NA	NA	NA	0	9566	NA	40.88
30	NA	7	0	2	0	1	NA	NA	NA	NA	NA	NA	NA	0	9855	NA	37.78
30	NA	7	0	2	0	1	NA	NA	NA	NA	NA	NA	NA	0	9071	NA	58.37
30	NA	7	0	2	0	1	NA	NA	NA	NA	NA	NA	NA	1	1160	NA	NA
30	NA	6	0	1	0	0	6.8	4.59	0.04	1.58	0.59	95	162	0	41522	NA	75.08
30	NA	6	0	1	0	0	6.8	4.59	0.04	1.58	0.59	95	162	0	62721	NA	95.98
30	NA	6	0	1	0	0	6.8	4.59	0.04	1.58	0.59	95	162	0	93826	NA	104.9
30	NA	6	0	1	0	0	6.8	4.59	0.04	1.58	0.59	95	162	0	136414	NA	117.4
30	NA	6	0	1	0	0	6.8	4.59	0.04	1.58	0.59	95	162	0	166363	NA	120.6
28	18.59012493	5	0	2	0	1	7.72	4.88	0.12	2.34	0.37	119	281	0	226.4	520.4	107.2
28	18.59012493	5	0	2	0	1	7.72	4.88	0.12	2.34	0.37	119	281	0	930.5	NA	64.66
28	18.59012493	5	0	2	0	1	7.72	4.88	0.12	2.34	0.37	119	281	0	3782	NA	49.05
28	18.59012493	5	0	2	0	1	7.72	4.88	0.12	2.34	0.37	119	281	0	11980	NA	36.69
28	18.59012493	5	0	2	0	1	7.72	4.88	0.12	2.34	0.37	119	281	0	20922	NA	53.12
28	20.5078125	7	0	2	0	1	NA	NA	NA	NA	NA	NA	NA	0	50370	NA	82.4
28	20.5078125	7	0	2	0	1	NA	NA	NA	NA	NA	NA	NA	0	79438	NA	97.78
28	20.5078125	7	0	2	0	1	NA	NA	NA	NA	NA	NA	NA	0	98601	NA	97.02
28	20.5078125	7	0	2	0	1	NA	NA	NA	NA	NA	NA	NA	0	116503	NA	82.49
30	NA	8	1	1	0	0	6.18	3.71	0.09	1.82	0.54	134	222	0	63731	NA	92.5
30	NA	8	1	1	0	0	6.18	3.71	0.09	1.82	0.54	134	222	0	90248	NA	58.81
39	NA	8	0	4	1	2	NA	NA	NA	NA	NA	NA	NA	1	45433	NA	68.27
39	NA	8	0	4	1	2	NA	NA	NA	NA	NA	NA	NA	1	NA	NA	NA
39	NA	8	0	4	1	2	NA	NA	NA	NA	NA	NA	NA	1	NA	NA	NA
39	NA	8	0	4	1	2	NA	NA	NA	NA	NA	NA	NA	1	NA	NA	NA
39	NA	8	0	4	1	2	NA	NA	NA	NA	NA	NA	NA	1	NA	NA	NA
29	19.05197378	NA	0	3	1	1	8.19	6.81	0.01	1.08	0.28	129	167	0	NA	NA	NA
29	19.05197378	NA	0	3	1	1	8.19	6.81	0.01	1.08	0.28	129	167	0	NA	NA	NA
29	19.05197378	NA	0	3	1	1	8.19	6.81	0.01	1.08	0.28	129	167	0	NA	NA	NA
29	19.05197378	NA	0	3	1	1	8.19	6.81	0.01	1.08	0.28	129	167	0	NA	NA	NA
29	19.05197378	NA	0	3	1	1	8.19	6.81	0.01	1.08	0.28	129	167	0	NA	NA	NA
36	NA	5	0	5	1	3	9.46	4.99	0.07	3.77	0.63	141	301	0	5162	3136	112.4
36	NA	5	0	5	1	3	9.46	4.99	0.07	3.77	0.63	141	301	0	17390	NA	122.7
36	NA	5	0	5	1	3	9.46	4.99	0.07	3.77	0.63	141	301	0	55966	NA	75.53
36	NA	5	0	5	1	3	9.46	4.99	0.07	3.77	0.63	141	301	0	103537	NA	102.7
36	NA	5	0	5	1	3	9.46	4.99	0.07	3.77	0.63	141	301	0	156804	NA	109.8
34	26.91272587	10	0	4	1	2	10.37	7.04	0.14	2.72	0.47	132	233	0	15695	NA	75.85
34	26.91272587	10	0	4	1	2	10.37	7.04	0.14	2.72	0.47	132	233	0	32588	NA	78.67
34	26.91272587	10	0	4	1	2	10.37	7.04	0.14	2.72	0.47	132	233	0	NA	NA	NA
34	26.91272587	10	0	4	1	2	10.37	7.04	0.14	2.72	0.47	132	233	0	NA	NA	NA
34	26.91272587	10	0	4	1	2	10.37	7.04	0.14	2.72	0.47	132	233	0	NA	NA	NA
39	21.484375	5	0	6	2	3	NA	6.51	0.07	2.86	0.45	130	NA	0	53128	NA	59.19
39	21.484375	5	0	6	2	3	NA	6.51	0.07	2.86	0.45	130	NA	0	90653	NA	56.6
39	21.484375	5	0	6	2	3	NA	6.51	0.07	2.86	0.45	130	NA	0	101061	NA	60.48
39	21.484375	5	0	6	2	3	NA	6.51	0.07	2.86	0.45	130	NA	0	NA	NA	NA
39	21.484375	5	0	6	2	3	NA	6.51	0.07	2.86	0.45	130	NA	0	NA	NA	NA
34	NA	5	0	4	0	3	NA	NA	NA	NA	NA	NA	NA	0	22880	NA	98.63
34	NA	5	0	4	0	3	NA	NA	NA	NA	NA	NA	NA	0	42642	NA	85.15
34	NA	5	0	4	0	3	NA	NA	NA	NA	NA	NA	NA	0	90182	NA	91.13
34	NA	5	0	4	0	3	NA	NA	NA	NA	NA	NA	NA	0	123302	NA	88.18
34	NA	5	0	4	0	3	NA	NA	NA	NA	NA	NA	NA	0	139125	NA	94.2
40	NA	7	0	1	0	0	NA	NA	NA	NA	NA	NA	NA	0	3531	NA	85.56
40	NA	7	0	1	0	0	NA	NA	NA	NA	NA	NA	NA	0	NA	NA	NA
40	NA	7	0	1	0	0	NA	NA	NA	NA	NA	NA	NA	0	NA	NA	NA
40	NA	7	0	1	0	0	NA	NA	NA	NA	NA	NA	NA	0	NA	NA	NA
40	NA	7	0	1	0	0	NA	NA	NA	NA	NA	NA	NA	0	NA	NA	NA
29	27.51105014	15	0	1	0	0	11.32	9.06	0.03	1.74	0.49	119	302	0	NA	NA	NA
29	27.51105014	15	0	1	0	0	11.32	9.06	0.03	1.74	0.49	119	302	0	NA	NA	NA
29	27.51105014	15	0	1	0	0	11.32	9.06	0.03	1.74	0.49	119	302	0	NA	NA	NA
29	27.51105014	15	0	1	0	0	11.32	9.06	0.03	1.74	0.49	119	302	0	NA	NA	NA
29	27.51105014	15	0	1	0	0	11.32	9.06	0.03	1.74	0.49	119	302	0	NA	NA	NA
36	NA	9	0	2	0	1	NA	NA	NA	NA	NA	NA	NA	1	18294	NA	16.88
36	NA	9	0	2	0	1	NA	NA	NA	NA	NA	NA	NA	1	NA	NA	NA
36	NA	9	0	2	0	1	NA	NA	NA	NA	NA	NA	NA	1	NA	NA	NA
36	NA	9	0	2	0	1	NA	NA	NA	NA	NA	NA	NA	1	NA	NA	NA
36	NA	9	0	2	0	1	NA	NA	NA	NA	NA	NA	NA	1	NA	NA	NA
29	NA	9	0	2	1	0	3.63	1.93	0.04	1.33	0.33	86	246	0	215629	NA	82.74
29	NA	9	0	2	1	0	3.63	1.93	0.04	1.33	0.33	86	246	0	199280	NA	NA
29	NA	9	0	2	1	0	3.63	1.93	0.04	1.33	0.33	86	246	0	NA	NA	NA
29	NA	9	0	2	1	0	3.63	1.93	0.04	1.33	0.33	86	246	0	NA	NA	NA
29	NA	9	0	2	1	0	3.63	1.93	0.04	1.33	0.33	86	246	0	NA	NA	NA
26	NA	8	0	2	0	1	7.71	4.72	0.08	2.41	0.46	127	239	0	121449	NA	129.3
26	NA	8	0	2	0	1	7.71	4.72	0.08	2.41	0.46	127	239	0	175217	6483	121.6
26	NA	8	0	2	0	1	7.71	4.72	0.08	2.41	0.46	127	239	0	NA	NA	NA
26	NA	8	0	2	0	1	7.71	4.72	0.08	2.41	0.46	127	239	0	NA	NA	NA
26	NA	8	0	2	0	1	7.71	4.72	0.08	2.41	0.46	127	239	0	NA	NA	NA
33	19.10749507	7	0	2	1	0	NA	NA	NA	NA	NA	NA	NA	0	65919	NA	70.43
33	19.10749507	7	0	2	1	0	NA	NA	NA	NA	NA	NA	NA	0	NA	NA	NA
33	19.10749507	7	0	2	1	0	NA	NA	NA	NA	NA	NA	NA	0	NA	NA	NA
33	19.10749507	7	0	2	1	0	NA	NA	NA	NA	NA	NA	NA	0	NA	NA	NA
33	19.10749507	7	0	2	1	0	NA	NA	NA	NA	NA	NA	NA	0	NA	NA	NA
31	23.046875	5	0	3	0	2	NA	NA	NA	NA	NA	NA	NA	0	5774	NA	101.6
31	23.046875	5	0	3	0	2	NA	NA	NA	NA	NA	NA	NA	0	NA	NA	NA
31	23.046875	5	0	3	0	2	NA	NA	NA	NA	NA	NA	NA	0	NA	NA	NA
31	23.046875	5	0	3	0	2	NA	NA	NA	NA	NA	NA	NA	0	NA	NA	NA
31	23.046875	5	0	3	0	2	NA	NA	NA	NA	NA	NA	NA	0	NA	NA	NA
31	19.14672216	5	0	3	1	1	5.49	3.14	0.25	1.74	0.36	91	225	0	22147	NA	67.63
31	19.14672216	5	0	3	1	1	5.49	3.14	0.25	1.74	0.36	91	225	0	35337	NA	59.01
31	19.14672216	5	0	3	1	1	5.49	3.14	0.25	1.74	0.36	91	225	0	66318	NA	63.59
31	19.14672216	5	0	3	1	1	5.49	3.14	0.25	1.74	0.36	91	225	0	105210	NA	60.29
31	19.14672216	5	0	3	1	1	5.49	3.14	0.25	1.74	0.36	91	225	0	126194	NA	NA
29	18.3950831	11	0	3	1	1	NA	NA	NA	NA	NA	NA	NA	0	NA	NA	NA
29	18.3950831	11	0	3	1	1	NA	NA	NA	NA	NA	NA	NA	0	NA	NA	NA
29	18.3950831	11	0	3	1	1	NA	NA	NA	NA	NA	NA	NA	0	NA	NA	NA
29	18.3950831	11	0	3	1	1	NA	NA	NA	NA	NA	NA	NA	0	NA	NA	NA
29	18.3950831	11	0	3	1	1	NA	NA	NA	NA	NA	NA	NA	0	NA	NA	NA
29	20.3125	4	0	4	0	3	7.23	3.68	0.1	2.9	0.53	103	243	0	406.6	NA	84.42
29	20.3125	4	0	4	0	3	7.23	3.68	0.1	2.9	0.53	103	243	0	8133	NA	90.69
29	20.3125	4	0	4	0	3	7.23	3.68	0.1	2.9	0.53	103	243	0	29252	NA	79.97
29	20.3125	4	0	4	0	3	7.23	3.68	0.1	2.9	0.53	103	243	0	45230	NA	NA
29	20.3125	4	0	4	0	3	7.23	3.68	0.1	2.9	0.53	103	243	0	53929	NA	93.5
26	24.34960912	6	0	2	0	1	NA	NA	NA	NA	NA	NA	NA	0	40058	NA	69.32
26	24.34960912	6	0	2	0	1	NA	NA	NA	NA	NA	NA	NA	0	NA	NA	NA
26	24.34960912	6	0	2	0	1	NA	NA	NA	NA	NA	NA	NA	0	NA	NA	NA
26	24.34960912	6	0	2	0	1	NA	NA	NA	NA	NA	NA	NA	0	NA	NA	NA
26	24.34960912	6	0	2	0	1	NA	NA	NA	NA	NA	NA	NA	0	NA	NA	NA
27	21.33821064	5	0	2	0	0	NA	NA	NA	NA	NA	NA	NA	0	8229	NA	59.65
27	21.33821064	5	0	2	0	0	NA	NA	NA	NA	NA	NA	NA	0	NA	NA	NA
27	21.33821064	5	0	2	0	0	NA	NA	NA	NA	NA	NA	NA	0	NA	NA	NA
27	21.33821064	5	0	2	0	0	NA	NA	NA	NA	NA	NA	NA	0	NA	NA	NA
27	21.33821064	5	0	2	0	0	NA	NA	NA	NA	NA	NA	NA	0	NA	NA	NA
30	18.73048907	4	0	3	0	2	NA	NA	NA	NA	NA	NA	NA	0	1160	NA	90.17
30	18.73048907	4	0	3	0	2	NA	NA	NA	NA	NA	NA	NA	0	3522	NA	75.7
30	18.73048907	4	0	3	0	2	NA	NA	NA	NA	NA	NA	NA	0	12083	NA	101.4
30	18.73048907	4	0	3	0	2	NA	NA	NA	NA	NA	NA	NA	0	29025	NA	120.7
30	18.73048907	4	0	3	0	2	NA	NA	NA	NA	NA	NA	NA	0	64159	NA	108.2
24	17.14677641	5	0	3	0	2	NA	NA	NA	NA	NA	NA	NA	0	11948	NA	108.6
24	17.14677641	5	0	3	0	2	NA	NA	NA	NA	NA	NA	NA	0	NA	NA	NA
24	17.14677641	5	0	3	0	2	NA	NA	NA	NA	NA	NA	NA	0	NA	NA	NA
24	17.14677641	5	0	3	0	2	NA	NA	NA	NA	NA	NA	NA	0	NA	NA	NA
24	17.14677641	5	0	3	0	2	NA	NA	NA	NA	NA	NA	NA	0	NA	NA	NA
29	21.77384236	6	0	4	1	2	NA	NA	NA	NA	NA	NA	NA	0	13947	NA	72.89
29	21.77384236	6	0	4	1	2	NA	NA	NA	NA	NA	NA	NA	0	NA	NA	NA
29	21.77384236	6	0	4	1	2	NA	NA	NA	NA	NA	NA	NA	0	NA	NA	NA
29	21.77384236	6	0	4	1	2	NA	NA	NA	NA	NA	NA	NA	0	NA	NA	NA
29	21.77384236	6	0	4	1	2	NA	NA	NA	NA	NA	NA	NA	0	NA	NA	NA
40	21.90758246	5	0	10	1	8	NA	NA	NA	NA	NA	NA	NA	0	31136	NA	104.5
40	21.90758246	5	0	10	1	8	NA	NA	NA	NA	NA	NA	NA	0	NA	NA	NA
40	21.90758246	5	0	10	1	8	NA	NA	NA	NA	NA	NA	NA	0	NA	NA	NA
40	21.90758246	5	0	10	1	8	NA	NA	NA	NA	NA	NA	NA	0	NA	NA	NA
40	21.90758246	5	0	10	1	8	NA	NA	NA	NA	NA	NA	NA	0	NA	NA	NA
29	NA	5	0	1	0	0	8.48	5.71	0.08	2.11	0.55	139	305	0	16819	NA	74.94
29	NA	5	0	1	0	0	8.48	5.71	0.08	2.11	0.55	139	305	0	35058	NA	89.85
29	NA	5	0	1	0	0	8.48	5.71	0.08	2.11	0.55	139	305	0	46945	NA	81.55
29	NA	5	0	1	0	0	8.48	5.71	0.08	2.11	0.55	139	305	0	60658	NA	69.46
29	NA	5	0	1	0	0	8.48	5.71	0.08	2.11	0.55	139	305	0	NA	NA	NA
28	NA	4	0	5	0	5	NA	NA	NA	NA	NA	NA	NA	1	1320	NA	82.97
28	NA	4	0	5	0	5	NA	NA	NA	NA	NA	NA	NA	1	NA	NA	NA
28	NA	4	0	5	0	5	NA	NA	NA	NA	NA	NA	NA	1	NA	NA	NA
28	NA	4	0	5	0	5	NA	NA	NA	NA	NA	NA	NA	1	NA	NA	NA
28	NA	4	0	5	0	5	NA	NA	NA	NA	NA	NA	NA	1	NA	NA	NA
28	NA	6	0	1	0	0	NA	NA	NA	NA	NA	NA	NA	1	212.3	NA	26.14
28	NA	6	0	1	0	0	NA	NA	NA	NA	NA	NA	NA	1	NA	NA	NA
28	NA	6	0	1	0	0	NA	NA	NA	NA	NA	NA	NA	1	NA	NA	NA
28	NA	6	0	1	0	0	NA	NA	NA	NA	NA	NA	NA	1	NA	NA	NA
28	NA	6	0	1	0	0	NA	NA	NA	NA	NA	NA	NA	1	NA	NA	NA
28	23.046875	11	0	3	1	1	NA	NA	NA	NA	NA	NA	NA	0	NA	NA	NA
28	23.046875	11	0	3	1	1	NA	NA	NA	NA	NA	NA	NA	0	NA	NA	NA
28	23.046875	11	0	3	1	1	NA	NA	NA	NA	NA	NA	NA	0	NA	NA	NA
28	23.046875	11	0	3	1	1	NA	NA	NA	NA	NA	NA	NA	0	NA	NA	NA
28	23.046875	11	0	3	1	1	NA	NA	NA	NA	NA	NA	NA	0	NA	NA	NA
22	22.76146754	4	0	2	0	1	7.53	4.67	0.12	2.16	0.55	125	260	0	909.3	NA	160.9
22	22.76146754	4	0	2	0	1	7.53	4.67	0.12	2.16	0.55	125	260	0	11036	NA	151.3
22	22.76146754	4	0	2	0	1	7.53	4.67	0.12	2.16	0.55	125	260	0	60997	NA	NA
22	22.76146754	4	0	2	0	1	7.53	4.67	0.12	2.16	0.55	125	260	0	NA	NA	NA
22	22.76146754	4	0	2	0	1	7.53	4.67	0.12	2.16	0.55	125	260	0	NA	NA	NA
27	NA	8	0	5	1	3	8.81	5.24	0.07	2.94	0.55	133	300	0	90120	NA	135.5
27	NA	8	0	5	1	3	8.81	5.24	0.07	2.94	0.55	133	300	0	89921	NA	155.1
27	NA	8	0	5	1	3	8.81	5.24	0.07	2.94	0.55	133	300	0	77340	NA	136.7
27	NA	8	0	5	1	3	8.81	5.24	0.07	2.94	0.55	133	300	0	NA	NA	NA
27	NA	8	0	5	1	3	8.81	5.24	0.07	2.94	0.55	133	300	0	NA	NA	NA
34	NA	6	0	2	1	0	NA	NA	NA	NA	NA	NA	NA	1	9048	NA	32.19
34	NA	6	0	2	1	0	NA	NA	NA	NA	NA	NA	NA	1	NA	NA	NA
34	NA	6	0	2	1	0	NA	NA	NA	NA	NA	NA	NA	1	NA	NA	NA
34	NA	6	0	2	1	0	NA	NA	NA	NA	NA	NA	NA	1	NA	NA	NA
34	NA	6	0	2	1	0	NA	NA	NA	NA	NA	NA	NA	1	NA	NA	NA
39	18.96192742	4	0	2	0	1	NA	NA	NA	NA	NA	NA	NA	1	7379	NA	47.63
39	18.96192742	4	0	2	0	1	NA	NA	NA	NA	NA	NA	NA	1	NA	NA	NA
39	18.96192742	4	0	2	0	1	NA	NA	NA	NA	NA	NA	NA	1	NA	NA	NA
39	18.96192742	4	0	2	0	1	NA	NA	NA	NA	NA	NA	NA	1	NA	NA	NA
39	18.96192742	4	0	2	0	1	NA	NA	NA	NA	NA	NA	NA	1	NA	NA	NA
32	19.921875	7	0	5	0	4	NA	NA	NA	NA	NA	NA	NA	0	1702	NA	118.2
32	19.921875	7	0	5	0	4	NA	NA	NA	NA	NA	NA	NA	0	NA	NA	NA
32	19.921875	7	0	5	0	4	NA	NA	NA	NA	NA	NA	NA	0	NA	NA	NA
32	19.921875	7	0	5	0	4	NA	NA	NA	NA	NA	NA	NA	0	NA	NA	NA
32	19.921875	7	0	5	0	4	NA	NA	NA	NA	NA	NA	NA	0	NA	NA	NA
24	NA	6	0	3	0	2	8.3	5.27	0.18	1.87	0.96	132	185	0	9152	NA	57.68
24	NA	6	0	3	0	2	8.3	5.27	0.18	1.87	0.96	132	185	0	20795	NA	105.3
24	NA	6	0	3	0	2	8.3	5.27	0.18	1.87	0.96	132	185	0	37337	NA	80.07
24	NA	6	0	3	0	2	8.3	5.27	0.18	1.87	0.96	132	185	0	75554	NA	126
24	NA	6	0	3	0	2	8.3	5.27	0.18	1.87	0.96	132	185	0	102150	NA	110.2
27	22.03856749	6	0	1	0	0	8.86	5.66	0.21	2.6	0.37	4.96	236	0	73899	NA	78.67
27	22.03856749	6	0	1	0	0	8.86	5.66	0.21	2.6	0.37	4.96	236	0	103262	NA	74.05
27	22.03856749	6	0	1	0	0	8.86	5.66	0.21	2.6	0.37	4.96	236	0	NA	NA	NA
27	22.03856749	6	0	1	0	0	8.86	5.66	0.21	2.6	0.37	4.96	236	0	NA	NA	NA
27	22.03856749	6	0	1	0	0	8.86	5.66	0.21	2.6	0.37	4.96	236	0	NA	NA	NA
39	20.44913742	6	0	7	1	5	NA	NA	NA	NA	NA	NA	NA	0	176544	NA	190.8
39	20.44913742	6	0	7	1	5	NA	NA	NA	NA	NA	NA	NA	0	NA	NA	NA
39	20.44913742	6	0	7	1	5	NA	NA	NA	NA	NA	NA	NA	0	NA	NA	NA
39	20.44913742	6	0	7	1	5	NA	NA	NA	NA	NA	NA	NA	0	NA	NA	NA
39	20.44913742	6	0	7	1	5	NA	NA	NA	NA	NA	NA	NA	0	NA	NA	NA
31	19.81405274	9	0	3	0	2	NA	NA	NA	NA	NA	NA	NA	0	12339	2074	90.11
31	19.81405274	9	0	3	0	2	NA	NA	NA	NA	NA	NA	NA	0	NA	NA	NA
31	19.81405274	9	0	3	0	2	NA	NA	NA	NA	NA	NA	NA	0	NA	NA	NA
31	19.81405274	9	0	3	0	2	NA	NA	NA	NA	NA	NA	NA	0	NA	NA	NA
31	19.81405274	9	0	3	0	2	NA	NA	NA	NA	NA	NA	NA	0	NA	NA	NA
30	NA	4	0	4	0	3	10.85	8.28	0.04	2.03	0.48	139	281	0	244	NA	70.15
30	NA	4	0	4	0	3	10.85	8.28	0.04	2.03	0.48	139	281	0	1981	NA	91.84
30	NA	4	0	4	0	3	10.85	8.28	0.04	2.03	0.48	139	281	0	5478	NA	88.99
30	NA	4	0	4	0	3	10.85	8.28	0.04	2.03	0.48	139	281	0	26965	NA	90.44
30	NA	4	0	4	0	3	10.85	8.28	0.04	2.03	0.48	139	281	0	57926	NA	90.68
31	NA	7	0	2	0	1	7.46	3.99	0.09	2.7	0.67	119	195	0	24206	NA	96.32
31	NA	7	0	2	0	1	7.46	3.99	0.09	2.7	0.67	119	195	0	30318	NA	135.6
31	NA	7	0	2	0	1	7.46	3.99	0.09	2.7	0.67	119	195	0	36233	NA	124.6
31	NA	7	0	2	0	1	7.46	3.99	0.09	2.7	0.67	119	195	1	37984	NA	106.4
31	NA	7	0	2	0	1	7.46	3.99	0.09	2.7	0.67	119	195	1	NA	NA	NA
37	NA	5	0	3	1	1	6.97	3.85	0.11	2.43	0.57	143	280	0	2343	NA	82.52
37	NA	5	0	3	1	1	6.97	3.85	0.11	2.43	0.57	143	280	1	6250	NA	79.91
37	NA	5	0	3	1	1	6.97	3.85	0.11	2.43	0.57	143	280	1	NA	NA	NA
37	NA	5	0	3	1	1	6.97	3.85	0.11	2.43	0.57	143	280	1	NA	NA	NA
37	NA	5	0	3	1	1	6.97	3.85	0.11	2.43	0.57	143	280	1	NA	NA	NA
28	16.88019391	6	0	3	0	2	NA	NA	NA	NA	NA	NA	NA	0	7960	1247	146.6
28	16.88019391	6	0	3	0	2	NA	NA	NA	NA	NA	NA	NA	0	NA	NA	NA
28	16.88019391	6	0	3	0	2	NA	NA	NA	NA	NA	NA	NA	0	NA	NA	NA
28	16.88019391	6	0	3	0	2	NA	NA	NA	NA	NA	NA	NA	0	NA	NA	NA
28	16.88019391	6	0	3	0	2	NA	NA	NA	NA	NA	NA	NA	0	NA	NA	NA
29	NA	6	0	2	0	1	NA	NA	NA	NA	NA	NA	NA	1	8451	NA	190.3
29	NA	6	0	2	0	1	NA	NA	NA	NA	NA	NA	NA	1	NA	NA	NA
29	NA	6	0	2	0	1	NA	NA	NA	NA	NA	NA	NA	1	NA	NA	NA
29	NA	6	0	2	0	1	NA	NA	NA	NA	NA	NA	NA	1	NA	NA	NA
29	NA	6	0	2	0	1	NA	NA	NA	NA	NA	NA	NA	1	NA	NA	NA
41	19.43301326	5	0	2	1	0	NA	NA	NA	NA	NA	NA	NA	1	14728	NA	107.3
41	19.43301326	5	0	2	1	0	NA	NA	NA	NA	NA	NA	NA	1	NA	NA	NA
41	19.43301326	5	0	2	1	0	NA	NA	NA	NA	NA	NA	NA	1	NA	NA	NA
41	19.43301326	5	0	2	1	0	NA	NA	NA	NA	NA	NA	NA	1	NA	NA	NA
41	19.43301326	5	0	2	1	0	NA	NA	NA	NA	NA	NA	NA	1	NA	NA	NA
30	20.44913742	7	0	2	1	0	NA	NA	NA	NA	NA	NA	NA	0	17434	NA	118.1
30	20.44913742	7	0	2	1	0	NA	NA	NA	NA	NA	NA	NA	0	NA	NA	NA
30	20.44913742	7	0	2	1	0	NA	NA	NA	NA	NA	NA	NA	0	NA	NA	NA
30	20.44913742	7	0	2	1	0	NA	NA	NA	NA	NA	NA	NA	0	NA	NA	NA
30	20.44913742	7	0	2	1	0	NA	NA	NA	NA	NA	NA	NA	0	NA	NA	NA
24	26.77593411	6	0	1	0	0	10.48	6.31	0.08	3.49	0.58	130	244	0	17576	1699	31.1
24	26.77593411	6	0	1	0	0	10.48	6.31	0.08	3.49	0.58	130	244	0	37004	NA	106.6
24	26.77593411	6	0	1	0	0	10.48	6.31	0.08	3.49	0.58	130	244	0	NA	NA	NA
24	26.77593411	6	0	1	0	0	10.48	6.31	0.08	3.49	0.58	130	244	0	NA	NA	NA
24	26.77593411	6	0	1	0	0	10.48	6.31	0.08	3.49	0.58	130	244	0	NA	NA	NA
28	20.30741221	5	0	1	0	0	10.08	6.96	0.12	2.35	0.65	136	263	0	224.3	2427	178.3
28	20.30741221	5	0	1	0	0	10.08	6.96	0.12	2.35	0.65	136	263	0	1538	NA	190.8
28	20.30741221	5	0	1	0	0	10.08	6.96	0.12	2.35	0.65	136	263	0	3682	NA	154.1
28	20.30741221	5	0	1	0	0	10.08	6.96	0.12	2.35	0.65	136	263	0	8080	NA	138.9
28	20.30741221	5	0	1	0	0	10.08	6.96	0.12	2.35	0.65	136	263	0	31562	NA	87.17
39	19.53125	5	0	3	0	2	NA	NA	NA	NA	NA	NA	NA	0	9196	NA	117.4
39	19.53125	5	0	3	0	2	NA	NA	NA	NA	NA	NA	NA	0	NA	NA	NA
39	19.53125	5	0	3	0	2	NA	NA	NA	NA	NA	NA	NA	0	NA	NA	NA
39	19.53125	5	0	3	0	2	NA	NA	NA	NA	NA	NA	NA	0	NA	NA	NA
39	19.53125	5	0	3	0	2	NA	NA	NA	NA	NA	NA	NA	0	NA	NA	NA
31	22.30814991	6	0	3	0	2	NA	NA	NA	NA	NA	NA	NA	1	447.2	NA	190.8
31	22.30814991	6	0	3	0	2	NA	NA	NA	NA	NA	NA	NA	1	NA	NA	NA
31	22.30814991	6	0	3	0	2	NA	NA	NA	NA	NA	NA	NA	1	NA	NA	NA
31	22.30814991	6	0	3	0	2	NA	NA	NA	NA	NA	NA	NA	1	NA	NA	NA
31	22.30814991	6	0	3	0	2	NA	NA	NA	NA	NA	NA	NA	1	NA	NA	NA
28	20.703125	5	0	2	0	1	NA	NA	NA	NA	NA	NA	NA	0	26404	NA	119.1
28	20.703125	5	0	2	0	1	NA	NA	NA	NA	NA	NA	NA	0	26404	NA	119.1
28	20.703125	5	0	2	0	1	NA	NA	NA	NA	NA	NA	NA	0	NA	NA	NA
28	20.703125	5	0	2	0	1	NA	NA	NA	NA	NA	NA	NA	0	NA	NA	NA
28	20.703125	5	0	2	0	1	NA	NA	NA	NA	NA	NA	NA	0	NA	NA	NA
25	NA	4	0	3	0	2	NA	NA	NA	NA	NA	NA	NA	0	269.8	NA	190.8
25	NA	4	0	3	0	2	NA	NA	NA	NA	NA	NA	NA	0	1175	NA	190.8
25	NA	4	0	3	0	2	NA	NA	NA	NA	NA	NA	NA	0	5390	NA	190.8
25	NA	4	0	3	0	2	NA	NA	NA	NA	NA	NA	NA	0	16648	NA	190.8
25	NA	4	0	3	0	2	NA	NA	NA	NA	NA	NA	NA	0	60568	NA	190.8
29	25.20398137	5	0	1	0	0	9.02	5.4	0.13	2.92	0.56	127	207	0	7542	NA	47.04
29	25.20398137	5	0	1	0	0	9.02	5.4	0.13	2.92	0.56	127	207	0	47155	NA	63.89
29	25.20398137	5	0	1	0	0	9.02	5.4	0.13	2.92	0.56	127	207	0	75274	NA	70.19
29	25.20398137	5	0	1	0	0	9.02	5.4	0.13	2.92	0.56	127	207	0	133470	NA	75.03
29	25.20398137	5	0	1	0	0	9.02	5.4	0.13	2.92	0.56	127	207	0	NA	NA	NA
32	19.84126984	5	0	3	0	2	12.4	8.47	0.3	2.91	0.69	4.31	267	0	58237	NA	NA
32	19.84126984	5	0	3	0	2	12.4	8.47	0.3	2.91	0.69	4.31	267	0	69757	NA	112.3
32	19.84126984	5	0	3	0	2	12.4	8.47	0.3	2.91	0.69	4.31	267	0	86300	NA	106.8
32	19.84126984	5	0	3	0	2	12.4	8.47	0.3	2.91	0.69	4.31	267	0	124353	NA	114.3
32	19.84126984	5	0	3	0	2	12.4	8.47	0.3	2.91	0.69	4.31	267	0	151299	NA	117.5
31	18.66666667	5	0	2	0	1	6.87	3.57	0.12	2.68	0.48	129	220	0	26149	NA	91.61
31	18.66666667	5	0	2	0	1	6.87	3.57	0.12	2.68	0.48	129	220	0	65885	NA	90.43
31	18.66666667	5	0	2	0	1	6.87	3.57	0.12	2.68	0.48	129	220	0	NA	NA	NA
31	18.66666667	5	0	2	0	1	6.87	3.57	0.12	2.68	0.48	129	220	0	NA	NA	NA
31	18.66666667	5	0	2	0	1	6.87	3.57	0.12	2.68	0.48	129	220	0	NA	NA	NA
34	NA	5	0	3	0	2	13.33	9.32	0.25	2.83	0.91	126	266	0	330.1	NA	33.9
34	NA	5	0	3	0	2	13.33	9.32	0.25	2.83	0.91	126	266	0	1231	NA	113.9
34	NA	5	0	3	0	2	13.33	9.32	0.25	2.83	0.91	126	266	0	1948	1354	75.85
34	NA	5	0	3	0	2	13.33	9.32	0.25	2.83	0.91	126	266	0	2662	NA	79.94
34	NA	5	0	3	0	2	13.33	9.32	0.25	2.83	0.91	126	266	1	2749	NA	40.66
30	NA	5	0	1	0	1	6.86	4.98	0	1.13	0.75	127	217	0	203.1	NA	20.58
30	NA	5	0	1	0	1	6.86	4.98	0	1.13	0.75	127	217	0	267.2	NA	65.45
30	NA	5	0	1	0	1	6.86	4.98	0	1.13	0.75	127	217	0	326.7	NA	77.39
30	NA	5	0	1	0	1	6.86	4.98	0	1.13	0.75	127	217	1	355.4	NA	21.58
30	NA	5	0	1	0	1	6.86	4.98	0	1.13	0.75	127	217	1	NA	NA	NA
31	26.43807082	6	0	2	0	1	6.87	4.31	0.05	2.07	0.43	116	186	0	NA	NA	88.79
31	26.43807082	6	0	2	0	1	6.87	4.31	0.05	2.07	0.43	116	186	0	73482	3334	NA
31	26.43807082	6	0	2	0	1	6.87	4.31	0.05	2.07	0.43	116	186	0	129133	NA	124.3
31	26.43807082	6	0	2	0	1	6.87	4.31	0.05	2.07	0.43	116	186	0	NA	NA	NA
31	26.43807082	6	0	2	0	1	6.87	4.31	0.05	2.07	0.43	116	186	0	NA	NA	NA
33	19.77769867	4	0	4	0	2	NA	NA	NA	NA	NA	NA	NA	1	1079	2689	90.17
33	19.77769867	4	0	4	0	2	NA	NA	NA	NA	NA	NA	NA	1	NA	NA	NA
33	19.77769867	4	0	4	0	2	NA	NA	NA	NA	NA	NA	NA	1	NA	NA	NA
33	19.77769867	4	0	4	0	2	NA	NA	NA	NA	NA	NA	NA	1	NA	NA	NA
33	19.77769867	4	0	4	0	2	NA	NA	NA	NA	NA	NA	NA	1	NA	NA	NA
33	23.72528616	6	NA	1	0	0	6.27	4.04	0.22	1.49	0.5	119	235	0	50189	NA	162.5
33	23.72528616	6	NA	1	0	0	6.27	4.04	0.22	1.49	0.5	119	235	0	81489	NA	172.8
33	23.72528616	6	NA	1	0	0	6.27	4.04	0.22	1.49	0.5	119	235	0	106502	NA	162.6
33	23.72528616	6	NA	1	0	0	6.27	4.04	0.22	1.49	0.5	119	235	0	NA	NA	NA
33	23.72528616	6	NA	1	0	0	6.27	4.04	0.22	1.49	0.5	119	235	0	NA	NA	NA
29	NA	6	0	2	0	1	8.74	5.36	0.04	2.84	0.48	140	351	0	3278	NA	92.94
29	NA	6	0	2	0	1	8.74	5.36	0.04	2.84	0.48	140	351	0	2099	NA	19.18
29	NA	6	0	2	0	1	8.74	5.36	0.04	2.84	0.48	140	351	0	929.6	NA	8.95
29	NA	6	0	2	0	1	8.74	5.36	0.04	2.84	0.48	140	351	1	201.6	NA	2.31
29	NA	6	0	2	0	1	8.74	5.36	0.04	2.84	0.48	140	351	1	NA	NA	NA
25	19.94805977	5	0	1	0	0	NA	NA	NA	NA	NA	NA	NA	0	6188	NA	104.3
25	19.94805977	5	0	1	0	0	NA	NA	NA	NA	NA	NA	NA	0	NA	NA	NA
25	19.94805977	5	0	1	0	0	NA	NA	NA	NA	NA	NA	NA	0	NA	NA	NA
25	19.94805977	5	0	1	0	0	NA	NA	NA	NA	NA	NA	NA	0	NA	NA	NA
25	19.94805977	5	0	1	0	0	NA	NA	NA	NA	NA	NA	NA	0	NA	NA	NA
38	19.921875	8	0	2	0	1	NA	NA	NA	NA	NA	NA	NA	0	38359	NA	104.7
38	19.921875	8	0	2	0	1	NA	NA	NA	NA	NA	NA	NA	0	NA	NA	NA
38	19.921875	8	0	2	0	1	NA	NA	NA	NA	NA	NA	NA	0	NA	NA	NA
38	19.921875	8	0	2	0	1	NA	NA	NA	NA	NA	NA	NA	0	NA	NA	NA
38	19.921875	8	0	2	0	1	NA	NA	NA	NA	NA	NA	NA	0	NA	NA	NA
21	19.6282647	6	0	1	0	0	5.8	3.66	0.11	1.74	0.28	124	207	0	58307	NA	94.05
21	19.6282647	6	0	1	0	0	5.8	3.66	0.11	1.74	0.28	124	207	0	128870	NA	120.6
21	19.6282647	6	0	1	0	0	5.8	3.66	0.11	1.74	0.28	124	207	0	NA	NA	NA
21	19.6282647	6	0	1	0	0	5.8	3.66	0.11	1.74	0.28	124	207	0	NA	NA	NA
21	19.6282647	6	0	1	0	0	5.8	3.66	0.11	1.74	0.28	124	207	0	NA	NA	NA
27	NA	5	0	5	0	3	3.95	2.22	0.1	1.25	0.38	125	172	0	47.61	NA	84.35
27	NA	5	0	5	0	3	3.95	2.22	0.1	1.25	0.38	125	172	0	1174	NA	94.98
27	NA	5	0	5	0	3	3.95	2.22	0.1	1.25	0.38	125	172	0	11860	NA	161.4
27	NA	5	0	5	0	3	3.95	2.22	0.1	1.25	0.38	125	172	0	80288	NA	139.4
27	NA	5	0	5	0	3	3.95	2.22	0.1	1.25	0.38	125	172	0	140521	NA	188.9
25	18.36900337	6	0	2	0	1	NA	NA	NA	NA	NA	NA	NA	0	44581	NA	60.54
25	18.36900337	6	0	2	0	1	NA	NA	NA	NA	NA	NA	NA	0	NA	NA	NA
25	18.36900337	6	0	2	0	1	NA	NA	NA	NA	NA	NA	NA	0	NA	NA	NA
25	18.36900337	6	0	2	0	1	NA	NA	NA	NA	NA	NA	NA	0	NA	NA	NA
25	18.36900337	6	0	2	0	1	NA	NA	NA	NA	NA	NA	NA	0	NA	NA	NA
35	25.0995016	7	0	3	0	2	NA	NA	NA	NA	NA	NA	NA	1	7810	NA	22.7
35	25.0995016	7	0	3	0	2	NA	NA	NA	NA	NA	NA	NA	1	NA	NA	NA
35	25.0995016	7	0	3	0	2	NA	NA	NA	NA	NA	NA	NA	1	NA	NA	NA
35	25.0995016	7	0	3	0	2	NA	NA	NA	NA	NA	NA	NA	1	NA	NA	NA
35	25.0995016	7	0	3	0	2	NA	NA	NA	NA	NA	NA	NA	1	NA	NA	NA
29	25.0995016	5	0	2	0	1	NA	NA	NA	NA	NA	NA	NA	0	2476	NA	114.1
29	25.0995016	5	0	2	0	1	NA	NA	NA	NA	NA	NA	NA	0	NA	NA	NA
29	25.0995016	5	0	2	0	1	NA	NA	NA	NA	NA	NA	NA	0	NA	NA	NA
29	25.0995016	5	0	2	0	1	NA	NA	NA	NA	NA	NA	NA	0	NA	NA	NA
29	25.0995016	5	0	2	0	1	NA	NA	NA	NA	NA	NA	NA	0	NA	NA	NA
24	NA	7	0	4	1	2	15.12	10.89	0.08	3.55	0.59	151	326	0	81797	NA	110.9
24	NA	7	0	4	1	2	15.12	10.89	0.08	3.55	0.59	151	326	0	101776	NA	106.2
24	NA	7	0	4	1	2	15.12	10.89	0.08	3.55	0.59	151	326	0	NA	NA	NA
24	NA	7	0	4	1	2	15.12	10.89	0.08	3.55	0.59	151	326	0	NA	NA	NA
24	NA	7	0	4	1	2	15.12	10.89	0.08	3.55	0.59	151	326	0	NA	NA	NA
31	19.97918835	5	0	3	0	1	8.99	6.21	0.08	2.1	0.59	114	165	0	670.3	NA	85.56
31	19.97918835	5	0	3	0	1	8.99	6.21	0.08	2.1	0.59	114	165	0	2877	NA	92.06
31	19.97918835	5	0	3	0	1	8.99	6.21	0.08	2.1	0.59	114	165	0	8118	NA	97.18
31	19.97918835	5	0	3	0	1	8.99	6.21	0.08	2.1	0.59	114	165	0	26215	NA	81.2
31	19.97918835	5	0	3	0	1	8.99	6.21	0.08	2.1	0.59	114	165	0	50836	NA	85.77
25	21.1552942	11	0	1	0	0	NA	NA	NA	NA	NA	NA	NA	0	NA	NA	NA
25	21.1552942	11	0	1	0	0	NA	NA	NA	NA	NA	NA	NA	0	NA	NA	NA
25	21.1552942	11	0	1	0	0	NA	NA	NA	NA	NA	NA	NA	0	NA	NA	NA
25	21.1552942	11	0	1	0	0	NA	NA	NA	NA	NA	NA	NA	0	NA	NA	NA
25	21.1552942	11	0	1	0	0	NA	NA	NA	NA	NA	NA	NA	0	NA	NA	NA
31	NA	6	0	3	0	2	9.09	6.19	0.07	2.38	0.44	118	185	0	22031	NA	114.6
31	NA	6	0	3	0	2	9.09	6.19	0.07	2.38	0.44	118	185	0	32259	NA	127.5
31	NA	6	0	3	0	2	9.09	6.19	0.07	2.38	0.44	118	185	0	51565	NA	120.7
31	NA	6	0	3	0	2	9.09	6.19	0.07	2.38	0.44	118	185	0	56287	NA	100.7
31	NA	6	0	3	0	2	9.09	6.19	0.07	2.38	0.44	118	185	1	52708	NA	116.5
37	NA	11	0	1	0	0	7.69	4.72	0.18	2.41	0.38	114	175	0	6226	NA	NA
37	NA	11	0	1	0	0	7.69	4.72	0.18	2.41	0.38	114	175	1	1563	NA	NA
37	NA	11	0	1	0	0	7.69	4.72	0.18	2.41	0.38	114	175	1	NA	NA	NA
37	NA	11	0	1	0	0	7.69	4.72	0.18	2.41	0.38	114	175	1	NA	NA	NA
37	NA	11	0	1	0	0	7.69	4.72	0.18	2.41	0.38	114	175	1	NA	NA	NA
30	18.75	5	0	2	0	1	7.93	5.17	0.07	2.19	0.49	119	276	0	18309	NA	176.7
30	18.75	5	0	2	0	1	7.93	5.17	0.07	2.19	0.49	119	276	0	42231	NA	184.8
30	18.75	5	0	2	0	1	7.93	5.17	0.07	2.19	0.49	119	276	0	63894	NA	176.7
30	18.75	5	0	2	0	1	7.93	5.17	0.07	2.19	0.49	119	276	0	89932	NA	182.4
30	18.75	5	0	2	0	1	7.93	5.17	0.07	2.19	0.49	119	276	0	113083	NA	168.3
31	21.19274242	5	0	2	0	1	NA	NA	NA	NA	NA	NA	NA	0	1609	NA	92.47
31	21.19274242	5	0	2	0	1	NA	NA	NA	NA	NA	NA	NA	0	NA	NA	NA
31	21.19274242	5	0	2	0	1	NA	NA	NA	NA	NA	NA	NA	0	NA	NA	NA
31	21.19274242	5	0	2	0	1	NA	NA	NA	NA	NA	NA	NA	0	NA	NA	NA
31	21.19274242	5	0	2	0	1	NA	NA	NA	NA	NA	NA	NA	0	NA	NA	NA
36	23.4375	5	0	6	1	4	10.88	7.05	0.07	3.05	0.72	141	298	0	35633	NA	126.8
36	23.4375	5	0	6	1	4	10.88	7.05	0.07	3.05	0.72	141	298	0	54859	NA	124.4
36	23.4375	5	0	6	1	4	10.88	7.05	0.07	3.05	0.72	141	298	0	80209	NA	102.5
36	23.4375	5	0	6	1	4	10.88	7.05	0.07	3.05	0.72	141	298	0	89579	NA	NA
36	23.4375	5	0	6	1	4	10.88	7.05	0.07	3.05	0.72	141	298	1	86631	NA	NA
28	19.31295201	7	0	3	0	2	NA	NA	NA	NA	NA	NA	NA	0	861.1	NA	62.73
28	19.31295201	7	0	3	0	2	NA	NA	NA	NA	NA	NA	NA	0	NA	NA	NA
28	19.31295201	7	0	3	0	2	NA	NA	NA	NA	NA	NA	NA	0	NA	NA	NA
28	19.31295201	7	0	3	0	2	NA	NA	NA	NA	NA	NA	NA	0	NA	NA	NA
28	19.31295201	7	0	3	0	2	NA	NA	NA	NA	NA	NA	NA	0	NA	NA	NA
28	NA	4	0	2	0	2	9.27	6.27	0.19	2.17	0.64	127	194	0	60435	NA	85.32
28	NA	4	0	2	0	2	9.27	6.27	0.19	2.17	0.64	127	194	0	214976	NA	114.3
28	NA	4	0	2	0	2	9.27	6.27	0.19	2.17	0.64	127	194	0	317751	NA	112
28	NA	4	0	2	0	2	9.27	6.27	0.19	2.17	0.64	127	194	0	377921	NA	123.2
28	NA	4	0	2	0	2	9.27	6.27	0.19	2.17	0.64	127	194	0	NA	NA	NA
38	23.62444749	7	0	2	0	1	6.31	3.73	0.2	1.7	0.67	93	304	0	87460	NA	34.36
38	23.62444749	7	0	2	0	1	6.31	3.73	0.2	1.7	0.67	93	304	0	93088	NA	83.51
38	23.62444749	7	0	2	0	1	6.31	3.73	0.2	1.7	0.67	93	304	0	104354	NA	102.8
38	23.62444749	7	0	2	0	1	6.31	3.73	0.2	1.7	0.67	93	304	0	NA	NA	NA
38	23.62444749	7	0	2	0	1	6.31	3.73	0.2	1.7	0.67	93	304	0	NA	NA	NA
30	21.71925011	4	0	2	0	1	12.91	8.93	0.06	3.14	0.76	129	252	0	2159	NA	97.26
30	21.71925011	4	0	2	0	1	12.91	8.93	0.06	3.14	0.76	129	252	0	26079	NA	113.3
30	21.71925011	4	0	2	0	1	12.91	8.93	0.06	3.14	0.76	129	252	0	42440	NA	93.59
30	21.71925011	4	0	2	0	1	12.91	8.93	0.06	3.14	0.76	129	252	0	88119	NA	101
30	21.71925011	4	0	2	0	1	12.91	8.93	0.06	3.14	0.76	129	252	0	122194	NA	92.15
29	19.05197378	4	0	1	0	0	7.54	3.9	0.39	2.75	0.49	133	273	0	392.4	NA	164.6
29	19.05197378	4	0	1	0	0	7.54	3.9	0.39	2.75	0.49	133	273	0	1346	NA	134.2
29	19.05197378	4	0	1	0	0	7.54	3.9	0.39	2.75	0.49	133	273	0	7906	NA	117.6
29	19.05197378	4	0	1	0	0	7.54	3.9	0.39	2.75	0.49	133	273	0	21282	NA	127.9
29	19.05197378	4	0	1	0	0	7.54	3.9	0.39	2.75	0.49	133	273	0	36043	NA	115.1
26	18.28677973	4	0	4	0	3	10.02	6.52	0.35	2.66	0.48	129	243	0	367.5	NA	190.8
26	18.28677973	4	0	4	0	3	10.02	6.52	0.35	2.66	0.48	129	243	0	1051	NA	163.1
26	18.28677973	4	0	4	0	3	10.02	6.52	0.35	2.66	0.48	129	243	0	3303	NA	152.1
26	18.28677973	4	0	4	0	3	10.02	6.52	0.35	2.66	0.48	129	243	0	7997	NA	131.4
26	18.28677973	4	0	4	0	3	10.02	6.52	0.35	2.66	0.48	129	243	0	22116	NA	156.9
28	NA	9	0	1	0	0	8.42	6.11	0.09	1.73	0.47	103	200	0	173546	NA	190.8
28	NA	9	0	1	0	0	8.42	6.11	0.09	1.73	0.47	103	200	0	NA	NA	NA
28	NA	9	0	1	0	0	8.42	6.11	0.09	1.73	0.47	103	200	0	NA	NA	NA
28	NA	9	0	1	0	0	8.42	6.11	0.09	1.73	0.47	103	200	0	NA	NA	NA
28	NA	9	0	1	0	0	8.42	6.11	0.09	1.73	0.47	103	200	0	NA	NA	NA
26	17.33333333	6	0	3	0	2	NA	NA	NA	NA	NA	NA	NA	0	105408	NA	124.8
26	17.33333333	6	0	3	0	2	NA	NA	NA	NA	NA	NA	NA	0	NA	NA	NA
26	17.33333333	6	0	3	0	2	NA	NA	NA	NA	NA	NA	NA	0	NA	NA	NA
26	17.33333333	6	0	3	0	2	NA	NA	NA	NA	NA	NA	NA	0	NA	NA	NA
26	17.33333333	6	0	3	0	2	NA	NA	NA	NA	NA	NA	NA	0	NA	NA	NA
28	20.39542144	5	0	1	0	0	NA	NA	NA	NA	NA	NA	NA	0	579.1	NA	76.74
28	20.39542144	5	0	1	0	0	NA	NA	NA	NA	NA	NA	NA	0	NA	NA	NA
28	20.39542144	5	0	1	0	0	NA	NA	NA	NA	NA	NA	NA	0	NA	NA	NA
28	20.39542144	5	0	1	0	0	NA	NA	NA	NA	NA	NA	NA	0	NA	NA	NA
28	20.39542144	5	0	1	0	0	NA	NA	NA	NA	NA	NA	NA	0	NA	NA	NA
31	22.00008544	7	0	3	0	2	11.71	8.7	0.13	2.39	0.48	132	225	0	122129	NA	165.4
31	22.00008544	7	0	3	0	2	11.71	8.7	0.13	2.39	0.48	132	225	0	164029	NA	169.9
31	22.00008544	7	0	3	0	2	11.71	8.7	0.13	2.39	0.48	132	225	0	170681	NA	179
31	22.00008544	7	0	3	0	2	11.71	8.7	0.13	2.39	0.48	132	225	0	NA	NA	NA
31	22.00008544	7	0	3	0	2	11.71	8.7	0.13	2.39	0.48	132	225	0	NA	NA	NA
22	NA	10	0	2	0	1	5.15	2.15	0.1	2.44	0.46	143	196	0	37635	NA	92.45
22	NA	10	0	2	0	1	5.15	2.15	0.1	2.44	0.46	143	196	0	61045	NA	120.9
22	NA	10	0	2	0	1	5.15	2.15	0.1	2.44	0.46	143	196	0	77348	NA	NA
22	NA	10	0	2	0	1	5.15	2.15	0.1	2.44	0.46	143	196	0	73688	NA	NA
22	NA	10	0	2	0	1	5.15	2.15	0.1	2.44	0.46	143	196	0	NA	NA	NA
35	NA	5	0	3	0	2	11.29	10.5	0.27	3.12	0.37	133	253	0	1883	NA	46.65
35	NA	5	0	3	0	2	11.29	10.5	0.27	3.12	0.37	133	253	0	5419	NA	67.91
35	NA	5	0	3	0	2	11.29	10.5	0.27	3.12	0.37	133	253	0	21087	NA	63.01
35	NA	5	0	3	0	2	11.29	10.5	0.27	3.12	0.37	133	253	0	46041	NA	56.32
35	NA	5	0	3	0	2	11.29	10.5	0.27	3.12	0.37	133	253	0	84141	NA	58.4
24	NA	13	0	1	0	0	NA	NA	NA	NA	NA	NA	NA	1	26948	NA	NA
24	NA	13	0	1	0	0	NA	NA	NA	NA	NA	NA	NA	1	NA	NA	NA
24	NA	13	0	1	0	0	NA	NA	NA	NA	NA	NA	NA	1	NA	NA	NA
24	NA	13	0	1	0	0	NA	NA	NA	NA	NA	NA	NA	1	NA	NA	NA
24	NA	13	0	1	0	0	NA	NA	NA	NA	NA	NA	NA	1	NA	NA	NA
27	NA	6	0	3	1	1	NA	NA	NA	NA	NA	NA	NA	1	2020	NA	23.86
27	NA	6	0	3	1	1	NA	NA	NA	NA	NA	NA	NA	1	NA	NA	NA
27	NA	6	0	3	1	1	NA	NA	NA	NA	NA	NA	NA	1	NA	NA	NA
27	NA	6	0	3	1	1	NA	NA	NA	NA	NA	NA	NA	1	NA	NA	NA
27	NA	6	0	3	1	1	NA	NA	NA	NA	NA	NA	NA	1	NA	NA	NA
33	21.77843524	8	0	4	1	2	8.71	6.04	0.14	1.8	0.71	108	290	0	32066	NA	79.25
33	21.77843524	8	0	4	1	2	8.71	6.04	0.14	1.8	0.71	108	290	0	40096	2736	58.16
33	21.77843524	8	0	4	1	2	8.71	6.04	0.14	1.8	0.71	108	290	0	84934	NA	99.94
33	21.77843524	8	0	4	1	2	8.71	6.04	0.14	1.8	0.71	108	290	0	NA	NA	NA
33	21.77843524	8	0	4	1	2	8.71	6.04	0.14	1.8	0.71	108	290	0	NA	NA	NA
29	20.42941836	4	0	3	0	2	7.49	4.26	0.08	2.72	0.42	135	292	0	4572	NA	100.8
29	20.42941836	4	0	3	0	2	7.49	4.26	0.08	2.72	0.42	135	292	0	30669	NA	112.8
29	20.42941836	4	0	3	0	2	7.49	4.26	0.08	2.72	0.42	135	292	1	48206	NA	113.1
29	20.42941836	4	0	3	0	2	7.49	4.26	0.08	2.72	0.42	135	292	1	NA	NA	NA
29	20.42941836	4	0	3	0	2	7.49	4.26	0.08	2.72	0.42	135	292	1	NA	NA	NA
27	NA	6	0	1	0	0	NA	NA	NA	NA	NA	NA	NA	1	1624	NA	5.63
27	NA	6	0	1	0	0	NA	NA	NA	NA	NA	NA	NA	1	NA	NA	NA
27	NA	6	0	1	0	0	NA	NA	NA	NA	NA	NA	NA	1	NA	NA	NA
27	NA	6	0	1	0	0	NA	NA	NA	NA	NA	NA	NA	1	NA	NA	NA
27	NA	6	0	1	0	0	NA	NA	NA	NA	NA	NA	NA	1	NA	NA	NA
24	18.49112426	10	0	1	0	0	NA	NA	NA	NA	NA	NA	NA	0	NA	NA	NA
24	18.49112426	10	0	1	0	0	NA	NA	NA	NA	NA	NA	NA	0	NA	NA	NA
24	18.49112426	10	0	1	0	0	NA	NA	NA	NA	NA	NA	NA	0	NA	NA	NA
24	18.49112426	10	0	1	0	0	NA	NA	NA	NA	NA	NA	NA	0	NA	NA	NA
24	18.49112426	10	0	1	0	0	NA	NA	NA	NA	NA	NA	NA	0	NA	NA	NA
32	23.01117686	7	0	4	0	3	10.46	6.02	0.43	3.34	0.66	133	268	0	15078	NA	138.7
32	23.01117686	7	0	4	0	3	10.46	6.02	0.43	3.34	0.66	133	268	0	41780	NA	142.5
32	23.01117686	7	0	4	0	3	10.46	6.02	0.43	3.34	0.66	133	268	0	66430	NA	119.7
32	23.01117686	7	0	4	0	3	10.46	6.02	0.43	3.34	0.66	133	268	0	91464	NA	99.72
32	23.01117686	7	0	4	0	3	10.46	6.02	0.43	3.34	0.66	133	268	0	101207	NA	114.9
27	19.57168128	5	0	6	3	2	8.32	5.04	0.07	2.84	0.37	122	203	0	1847	NA	105.3
27	19.57168128	5	0	6	3	2	8.32	5.04	0.07	2.84	0.37	122	203	0	7313	NA	75.35
27	19.57168128	5	0	6	3	2	8.32	5.04	0.07	2.84	0.37	122	203	0	26182	NA	77.95
27	19.57168128	5	0	6	3	2	8.32	5.04	0.07	2.84	0.37	122	203	0	59640	NA	84.31
27	19.57168128	5	0	6	3	2	8.32	5.04	0.07	2.84	0.37	122	203	1	67668	NA	91.9
39	NA	7	0	5	0	3	NA	NA	NA	NA	NA	NA	NA	0	115494	NA	123
39	NA	7	0	5	0	3	NA	NA	NA	NA	NA	NA	NA	0	NA	NA	NA
39	NA	7	0	5	0	3	NA	NA	NA	NA	NA	NA	NA	0	NA	NA	NA
39	NA	7	0	5	0	3	NA	NA	NA	NA	NA	NA	NA	0	NA	NA	NA
39	NA	7	0	5	0	3	NA	NA	NA	NA	NA	NA	NA	0	NA	NA	NA
30	NA	6	0	1	0	0	6.66	4.24	0.05	1.99	0.38	121	189	0	54302	NA	80.16
30	NA	6	0	1	0	0	6.66	4.24	0.05	1.99	0.38	121	189	0	NA	NA	NA
30	NA	6	0	1	0	0	6.66	4.24	0.05	1.99	0.38	121	189	0	NA	NA	NA
30	NA	6	0	1	0	0	6.66	4.24	0.05	1.99	0.38	121	189	0	NA	NA	NA
30	NA	6	0	1	0	0	6.66	4.24	0.05	1.99	0.38	121	189	0	NA	NA	NA
39	NA	4	0	10	1	8	6.06	4.02	0.21	1.52	0.3	131	192	0	4535	NA	92.12
39	NA	4	0	10	1	8	6.06	4.02	0.21	1.52	0.3	131	192	0	19650	NA	106.4
39	NA	4	0	10	1	8	6.06	4.02	0.21	1.52	0.3	131	192	0	44529	NA	118.5
39	NA	4	0	10	1	8	6.06	4.02	0.21	1.52	0.3	131	192	0	86644	NA	120
39	NA	4	0	10	1	8	6.06	4.02	0.21	1.52	0.3	131	192	0	93389	NA	144
25	21.23057202	6	0	4	1	2	NA	NA	NA	NA	NA	NA	NA	0	65065	NA	58.37
25	21.23057202	6	0	4	1	2	NA	NA	NA	NA	NA	NA	NA	0	NA	NA	NA
25	21.23057202	6	0	4	1	2	NA	NA	NA	NA	NA	NA	NA	0	NA	NA	NA
25	21.23057202	6	0	4	1	2	NA	NA	NA	NA	NA	NA	NA	0	NA	NA	NA
25	21.23057202	6	0	4	1	2	NA	NA	NA	NA	NA	NA	NA	0	NA	NA	NA
32	NA	8	0	3	0	2	8.91	6.42	0.17	1.79	0.53	125	250	0	161453	NA	110
32	NA	8	0	3	0	2	8.91	6.42	0.17	1.79	0.53	125	250	0	NA	NA	NA
32	NA	8	0	3	0	2	8.91	6.42	0.17	1.79	0.53	125	250	0	NA	NA	NA
32	NA	8	0	3	0	2	8.91	6.42	0.17	1.79	0.53	125	250	0	NA	NA	NA
32	NA	8	0	3	0	2	8.91	6.42	0.17	1.79	0.53	125	250	0	NA	NA	NA
28	NA	5	0	3	0	1	NA	NA	NA	NA	NA	NA	NA	0	71599	NA	122
28	NA	5	0	3	0	1	NA	NA	NA	NA	NA	NA	NA	0	112152	NA	121
28	NA	5	0	3	0	1	NA	NA	NA	NA	NA	NA	NA	0	NA	NA	NA
28	NA	5	0	3	0	1	NA	NA	NA	NA	NA	NA	NA	0	NA	NA	NA
28	NA	5	0	3	0	1	NA	NA	NA	NA	NA	NA	NA	0	NA	NA	NA
32	NA	6	0	1	0	0	8.88	5.94	0.09	2.23	0.62	122	198	0	22546	NA	190.8
32	NA	6	0	1	0	0	8.88	5.94	0.09	2.23	0.62	122	198	0	42307	NA	190.8
32	NA	6	0	1	0	0	8.88	5.94	0.09	2.23	0.62	122	198	0	82805	NA	190.8
32	NA	6	0	1	0	0	8.88	5.94	0.09	2.23	0.62	122	198	0	129543	NA	190.8
32	NA	6	0	1	0	0	8.88	5.94	0.09	2.23	0.62	122	198	0	133730	NA	190.8
29	NA	7	0	3	1	1	NA	NA	NA	NA	NA	NA	NA	1	9540	NA	123.3
29	NA	7	0	3	1	1	NA	NA	NA	NA	NA	NA	NA	1	NA	NA	NA
29	NA	7	0	3	1	1	NA	NA	NA	NA	NA	NA	NA	1	NA	NA	NA
29	NA	7	0	3	1	1	NA	NA	NA	NA	NA	NA	NA	1	NA	NA	NA
29	NA	7	0	3	1	1	NA	NA	NA	NA	NA	NA	NA	1	NA	NA	NA
28	27.339912	4	0	2	0	1	NA	NA	NA	NA	NA	NA	NA	0	171.7	NA	112.8
28	27.339912	4	0	2	0	1	NA	NA	NA	NA	NA	NA	NA	0	475.7	NA	98.77
28	27.339912	4	0	2	0	1	NA	NA	NA	NA	NA	NA	NA	0	2349	NA	97.5
28	27.339912	4	0	2	0	1	NA	NA	NA	NA	NA	NA	NA	0	6397	NA	122.3
28	27.339912	4	0	2	0	1	NA	NA	NA	NA	NA	NA	NA	0	23267	NA	117.2
29	NA	6	0	3	0	2	NA	NA	NA	NA	NA	NA	NA	1	5178	NA	102.1
29	NA	6	0	3	0	2	NA	NA	NA	NA	NA	NA	NA	1	NA	NA	NA
29	NA	6	0	3	0	2	NA	NA	NA	NA	NA	NA	NA	1	NA	NA	NA
29	NA	6	0	3	0	2	NA	NA	NA	NA	NA	NA	NA	1	NA	NA	NA
29	NA	6	0	3	0	2	NA	NA	NA	NA	NA	NA	NA	1	NA	NA	NA
23	17.36044134	7	0	2	1	0	5.16	3.63	0.08	1.24	0.21	121	229	0	145802	NA	104.1
23	17.36044134	7	0	2	1	0	5.16	3.63	0.08	1.24	0.21	121	229	0	NA	NA	NA
23	17.36044134	7	0	2	1	0	5.16	3.63	0.08	1.24	0.21	121	229	0	NA	NA	NA
23	17.36044134	7	0	2	1	0	5.16	3.63	0.08	1.24	0.21	121	229	0	NA	NA	NA
23	17.36044134	7	0	2	1	0	5.16	3.63	0.08	1.24	0.21	121	229	0	NA	NA	NA
30	19.73597649	11	0	1	0	0	NA	NA	NA	NA	NA	NA	NA	0	NA	NA	NA
30	19.73597649	11	0	1	0	0	NA	NA	NA	NA	NA	NA	NA	0	NA	NA	NA
30	19.73597649	11	0	1	0	0	NA	NA	NA	NA	NA	NA	NA	0	NA	NA	NA
30	19.73597649	11	0	1	0	0	NA	NA	NA	NA	NA	NA	NA	0	NA	NA	NA
30	19.73597649	11	0	1	0	0	NA	NA	NA	NA	NA	NA	NA	0	NA	NA	NA
30	20.57613169	6	0	2	0	1	8.35	5.48	0.15	2.25	0.47	138	260	0	381	NA	115.1
30	20.57613169	6	0	2	0	1	8.35	5.48	0.15	2.25	0.47	138	260	0	207.3	NA	47.86
30	20.57613169	6	0	2	0	1	8.35	5.48	0.15	2.25	0.47	138	260	1	82.04	NA	NA
30	20.57613169	6	0	2	0	1	8.35	5.48	0.15	2.25	0.47	138	260	1	NA	NA	NA
30	20.57613169	6	0	2	0	1	8.35	5.48	0.15	2.25	0.47	138	260	1	NA	NA	NA
32	22.60026298	6	0	4	0	3	6.96	4.38	0.09	2.07	0.45	100	282	0	29433	2463	116.9
32	22.60026298	6	0	4	0	3	6.96	4.38	0.09	2.07	0.45	100	282	0	42742	3321	96.91
32	22.60026298	6	0	4	0	3	6.96	4.38	0.09	2.07	0.45	100	282	0	57293	3692	148.6
32	22.60026298	6	0	4	0	3	6.96	4.38	0.09	2.07	0.45	100	282	0	NA	NA	NA
32	22.60026298	6	0	4	0	3	6.96	4.38	0.09	2.07	0.45	100	282	0	NA	NA	NA
25	NA	6	0	2	0	1	6.66	3.66	0.19	2.31	0.49	121	221	0	68656	NA	190.8
25	NA	6	0	2	0	1	6.66	3.66	0.19	2.31	0.49	121	221	0	85140	4302	190.8
25	NA	6	0	2	0	1	6.66	3.66	0.19	2.31	0.49	121	221	0	113138	NA	170.2
25	NA	6	0	2	0	1	6.66	3.66	0.19	2.31	0.49	121	221	0	NA	NA	NA
25	NA	6	0	2	0	1	6.66	3.66	0.19	2.31	0.49	121	221	0	NA	NA	NA
38	NA	9	0	2	0	1	7.22	6.22	0.01	0.72	0.27	130	208	0	172221	6296	103.2
38	NA	9	0	2	0	1	7.22	6.22	0.01	0.72	0.27	130	208	0	NA	NA	NA
38	NA	9	0	2	0	1	7.22	6.22	0.01	0.72	0.27	130	208	0	NA	NA	NA
38	NA	9	0	2	0	1	7.22	6.22	0.01	0.72	0.27	130	208	0	NA	NA	NA
38	NA	9	0	2	0	1	7.22	6.22	0.01	0.72	0.27	130	208	0	NA	NA	NA
32	20.95717116	5	0	0	0	0	6.69	4.31	0.09	1.9	0.39	126	228	0	3070	NA	81.2
32	20.95717116	5	0	0	0	0	6.69	4.31	0.09	1.9	0.39	126	228	0	17429	1097	55.62
32	20.95717116	5	0	0	0	0	6.69	4.31	0.09	1.9	0.39	126	228	0	42325	1305	49.52
32	20.95717116	5	0	0	0	0	6.69	4.31	0.09	1.9	0.39	126	228	1	55295	1677	61.89
32	20.95717116	5	0	0	0	0	6.69	4.31	0.09	1.9	0.39	126	228	1	NA	NA	NA
33	17.66929652	7	0	4	0	3	4.94	3.05	0.03	1.5	0.36	116	199	0	6316	1073	82.68
33	17.66929652	7	0	4	0	3	4.94	3.05	0.03	1.5	0.36	116	199	0	18359	1695	65.09
33	17.66929652	7	0	4	0	3	4.94	3.05	0.03	1.5	0.36	116	199	0	72234	3244	59.84
33	17.66929652	7	0	4	0	3	4.94	3.05	0.03	1.5	0.36	116	199	0	117348	4122	76.8
33	17.66929652	7	0	4	0	3	4.94	3.05	0.03	1.5	0.36	116	199	0	180697	5563	118.3
31	21.33333333	3	0	5	0	4	10.2	7.02	0.28	2.31	0.6	120	260	0	541.4	NA	172.3
31	21.33333333	3	0	5	0	4	10.2	7.02	0.28	2.31	0.6	120	260	0	2553	NA	125.9
31	21.33333333	3	0	5	0	4	10.2	7.02	0.28	2.31	0.6	120	260	0	13136	NA	116.9
31	21.33333333	3	0	5	0	4	10.2	7.02	0.28	2.31	0.6	120	260	0	22242	NA	105.4
31	21.33333333	3	0	5	0	4	10.2	7.02	0.28	2.31	0.6	120	260	0	42135	NA	108
31	NA	5	0	2	0	1	9.65	6.63	0.21	2.3	0.46	119	210	0	1214	955.7	64.18
31	NA	5	0	2	0	1	9.65	6.63	0.21	2.3	0.46	119	210	0	11798	NA	NA
31	NA	5	0	2	0	1	9.65	6.63	0.21	2.3	0.46	119	210	0	39804	NA	NA
31	NA	5	0	2	0	1	9.65	6.63	0.21	2.3	0.46	119	210	0	77979	NA	NA
31	NA	5	0	2	0	1	9.65	6.63	0.21	2.3	0.46	119	210	0	50391	5665	110.7
30	23.90003387	8	0	3	1	1	8.17	5.28	0.3	2.15	0.44	114	243	0	98030	NA	104.7
30	23.90003387	8	0	3	1	1	8.17	5.28	0.3	2.15	0.44	114	243	0	103863	NA	118.3
30	23.90003387	8	0	3	1	1	8.17	5.28	0.3	2.15	0.44	114	243	0	NA	NA	NA
30	23.90003387	8	0	3	1	1	8.17	5.28	0.3	2.15	0.44	114	243	0	NA	NA	NA
30	23.90003387	8	0	3	1	1	8.17	5.28	0.3	2.15	0.44	114	243	0	NA	NA	NA
38	29.296875	6	0	3	0	2	NA	NA	NA	NA	NA	NA	NA	0	43852.2	NA	34.22
38	29.296875	6	0	3	0	2	NA	NA	NA	NA	NA	NA	NA	0	45359	NA	70.97
38	29.296875	6	0	3	0	2	NA	NA	NA	NA	NA	NA	NA	1	72924	NA	94.42
38	29.296875	6	0	3	0	2	NA	NA	NA	NA	NA	NA	NA	1	NA	NA	NA
38	29.296875	6	0	3	0	2	NA	NA	NA	NA	NA	NA	NA	1	NA	NA	NA
45	NA	7	0	4	1	2	NA	NA	NA	NA	NA	NA	NA	0	15455	NA	29.83
45	NA	7	0	4	1	2	NA	NA	NA	NA	NA	NA	NA	1	1980	NA	NA
45	NA	7	0	4	1	2	NA	NA	NA	NA	NA	NA	NA	1	NA	NA	NA
45	NA	7	0	4	1	2	NA	NA	NA	NA	NA	NA	NA	1	NA	NA	NA
45	NA	7	0	4	1	2	NA	NA	NA	NA	NA	NA	NA	1	NA	NA	NA
37	NA	9	0	2	1	0	7.15	4.93	0.17	1.8	0.54	134	258	0	9508	NA	44.22
37	NA	9	0	2	1	0	7.15	4.93	0.17	1.8	0.54	134	258	0	8436	NA	38.73
37	NA	9	0	2	1	0	7.15	4.93	0.17	1.8	0.54	134	258	1	3024	NA	NA
37	NA	9	0	2	1	0	7.15	4.93	0.17	1.8	0.54	134	258	1	NA	NA	NA
37	NA	9	0	2	1	0	7.15	4.93	0.17	1.8	0.54	134	258	1	NA	NA	NA
30	NA	8	0	3	0	2	NA	NA	NA	NA	NA	NA	NA	1	26828	NA	77.93
30	NA	8	0	3	0	2	NA	NA	NA	NA	NA	NA	NA	1	NA	NA	NA
30	NA	8	0	3	0	2	NA	NA	NA	NA	NA	NA	NA	1	NA	NA	NA
30	NA	8	0	3	0	2	NA	NA	NA	NA	NA	NA	NA	1	NA	NA	NA
30	NA	8	0	3	0	2	NA	NA	NA	NA	NA	NA	NA	1	NA	NA	NA
32	NA	5	0	3	0	2	8.34	5.72	0.14	1.99	0.48	131	235	0	53134	NA	159.5
32	NA	5	0	3	0	2	8.34	5.72	0.14	1.99	0.48	131	235	0	63014	NA	190.8
32	NA	5	0	3	0	2	8.34	5.72	0.14	1.99	0.48	131	235	0	74747	NA	190.8
32	NA	5	0	3	0	2	8.34	5.72	0.14	1.99	0.48	131	235	0	79529	NA	190.8
32	NA	5	0	3	0	2	8.34	5.72	0.14	1.99	0.48	131	235	0	87023	NA	132
20	22.03172568	5	0	1	0	0	10.59	6.26	0.3	3.46	0.56	126	242	0	4698	NA	175.3
20	22.03172568	5	0	1	0	0	10.59	6.26	0.3	3.46	0.56	126	242	1	8829	NA	80.64
20	22.03172568	5	0	1	0	0	10.59	6.26	0.3	3.46	0.56	126	242	1	NA	NA	NA
20	22.03172568	5	0	1	0	0	10.59	6.26	0.3	3.46	0.56	126	242	1	NA	NA	NA
20	22.03172568	5	0	1	0	0	10.59	6.26	0.3	3.46	0.56	126	242	1	NA	NA	NA
33	NA	9	0	5	1	3	6.45	3.61	0.11	2.39	0.32	113	283	0	12966	NA	62.83
33	NA	9	0	5	1	3	6.45	3.61	0.11	2.39	0.32	113	283	0	27873	NA	53.32
33	NA	9	0	5	1	3	6.45	3.61	0.11	2.39	0.32	113	283	0	46464	NA	111.9
33	NA	9	0	5	1	3	6.45	3.61	0.11	2.39	0.32	113	283	0	85058	NA	132.7
33	NA	9	0	5	1	3	6.45	3.61	0.11	2.39	0.32	113	283	0	156579	NA	112.7
29	21.875	9	0	2	0	1	10.7	7.13	0.04	2.81	0.72	134	338	0	2267	2117	37.36
29	21.875	9	0	2	0	1	10.7	7.13	0.04	2.81	0.72	134	338	0	7476	NA	98.04
29	21.875	9	0	2	0	1	10.7	7.13	0.04	2.81	0.72	134	338	0	28457	NA	98.56
29	21.875	9	0	2	0	1	10.7	7.13	0.04	2.81	0.72	134	338	0	53260	NA	109.1
29	21.875	9	0	2	0	1	10.7	7.13	0.04	2.81	0.72	134	338	1	110990	NA	73.65
40	NA	4	0	4	1	2	NA	NA	NA	NA	NA	NA	NA	0	116.3	2103	67.55
40	NA	4	0	4	1	2	NA	NA	NA	NA	NA	NA	NA	0	NA	NA	NA
40	NA	4	0	4	1	2	NA	NA	NA	NA	NA	NA	NA	0	NA	NA	NA
40	NA	4	0	4	1	2	NA	NA	NA	NA	NA	NA	NA	0	NA	NA	NA
40	NA	4	0	4	1	2	NA	NA	NA	NA	NA	NA	NA	0	NA	NA	NA
28	20.41522491	6	0	1	0	0	7.18	3.97	0.06	2.54	0.6	138	277	0	2313	NA	63.22
28	20.41522491	6	0	1	0	0	7.18	3.97	0.06	2.54	0.6	138	277	0	7204	NA	52.74
28	20.41522491	6	0	1	0	0	7.18	3.97	0.06	2.54	0.6	138	277	0	26535	1944	42.23
28	20.41522491	6	0	1	0	0	7.18	3.97	0.06	2.54	0.6	138	277	1	39288	2217	41.47
28	20.41522491	6	0	1	0	0	7.18	3.97	0.06	2.54	0.6	138	277	1	NA	NA	NA
28	NA	5	0	1	0	0	5.15	3.24	0.05	1.53	0.33	124	183	0	2266	883.9	63.01
28	NA	5	0	1	0	0	5.15	3.24	0.05	1.53	0.33	124	183	0	2995	NA	97.06
28	NA	5	0	1	0	0	5.15	3.24	0.05	1.53	0.33	124	183	1	1232	NA	NA
28	NA	5	0	1	0	0	5.15	3.24	0.05	1.53	0.33	124	183	1	NA	NA	NA
28	NA	5	0	1	0	0	5.15	3.24	0.05	1.53	0.33	124	183	1	NA	NA	NA
25	NA	11	0	1	0	0	NA	NA	NA	NA	NA	NA	NA	1	113650	4954	59.98
25	NA	11	0	1	0	0	NA	NA	NA	NA	NA	NA	NA	1	NA	NA	NA
25	NA	11	0	1	0	0	NA	NA	NA	NA	NA	NA	NA	1	NA	NA	NA
25	NA	11	0	1	0	0	NA	NA	NA	NA	NA	NA	NA	1	NA	NA	NA
25	NA	11	0	1	0	0	NA	NA	NA	NA	NA	NA	NA	1	NA	NA	NA
38	21.64412071	10	0	5	1	3	8.05	6.01	0.07	1.65	0.32	132	221	0	51306	4372	56.31
38	21.64412071	10	0	5	1	3	8.05	6.01	0.07	1.65	0.32	132	221	0	87940	NA	128.8
38	21.64412071	10	0	5	1	3	8.05	6.01	0.07	1.65	0.32	132	221	0	NA	NA	NA
38	21.64412071	10	0	5	1	3	8.05	6.01	0.07	1.65	0.32	132	221	0	NA	NA	NA
38	21.64412071	10	0	5	1	3	8.05	6.01	0.07	1.65	0.32	132	221	0	NA	NA	NA
27	NA	4	0	2	0	1	NA	NA	NA	NA	NA	NA	NA	1	1178	NA	40.21
27	NA	4	0	2	0	1	NA	NA	NA	NA	NA	NA	NA	1	NA	NA	NA
27	NA	4	0	2	0	1	NA	NA	NA	NA	NA	NA	NA	1	NA	NA	NA
27	NA	4	0	2	0	1	NA	NA	NA	NA	NA	NA	NA	1	NA	NA	NA
27	NA	4	0	2	0	1	NA	NA	NA	NA	NA	NA	NA	1	NA	NA	NA
24	17.06555671	5	0	2	1	0	NA	NA	NA	NA	NA	NA	NA	0	13664	NA	58.4
24	17.06555671	5	0	2	1	0	NA	NA	NA	NA	NA	NA	NA	0	NA	NA	NA
24	17.06555671	5	0	2	1	0	NA	NA	NA	NA	NA	NA	NA	0	NA	NA	NA
24	17.06555671	5	0	2	1	0	NA	NA	NA	NA	NA	NA	NA	0	NA	NA	NA
24	17.06555671	5	0	2	1	0	NA	NA	NA	NA	NA	NA	NA	0	NA	NA	NA
32	24.4646016	5	0	5	1	3	9.58	7.3	0.19	1.67	0.39	131	158	0	135.9	NA	109.6
32	24.4646016	5	0	5	1	3	9.58	7.3	0.19	1.67	0.39	131	158	0	2436	NA	92.34
32	24.4646016	5	0	5	1	3	9.58	7.3	0.19	1.67	0.39	131	158	0	3241	NA	99.94
32	24.4646016	5	0	5	1	3	9.58	7.3	0.19	1.67	0.39	131	158	1	8120	NA	96.04
32	24.4646016	5	0	5	1	3	9.58	7.3	0.19	1.67	0.39	131	158	1	NA	NA	NA
27	20.3125	6	1	2	0	1	6.36	3.78	0.08	2.18	0.31	130	244	0	4049	NA	140.9
27	20.3125	6	1	2	0	1	6.36	3.78	0.08	2.18	0.31	130	244	0	24112.67	1698	111.1
27	20.3125	6	1	2	0	1	6.36	3.78	0.08	2.18	0.31	130	244	0	89025	NA	124.5
27	20.3125	6	1	2	0	1	6.36	3.78	0.08	2.18	0.31	130	244	1	108713	NA	159.5
27	20.3125	6	1	2	0	1	6.36	3.78	0.08	2.18	0.31	130	244	1	NA	NA	NA
31	NA	10	0	3	1	1	11.49	8.69	0.03	2.29	0.48	137	273	0	104499	NA	190.8
31	NA	10	0	3	1	1	11.49	8.69	0.03	2.29	0.48	137	273	0	NA	NA	NA
31	NA	10	0	3	1	1	11.49	8.69	0.03	2.29	0.48	137	273	0	NA	NA	NA
31	NA	10	0	3	1	1	11.49	8.69	0.03	2.29	0.48	137	273	0	NA	NA	NA
31	NA	10	0	3	1	1	11.49	8.69	0.03	2.29	0.48	137	273	0	NA	NA	NA
30	NA	10	0	1	0	0	12.24	10.16	0.1	1.54	0.43	139	222	0	13887	388.8	140
30	NA	10	0	1	0	0	12.24	10.16	0.1	1.54	0.43	139	222	0	1762	NA	55.1
30	NA	10	0	1	0	0	12.24	10.16	0.1	1.54	0.43	139	222	0	305.5	NA	NA
30	NA	10	0	1	0	0	12.24	10.16	0.1	1.54	0.43	139	222	1	136	NA	NA
30	NA	10	0	1	0	0	12.24	10.16	0.1	1.54	0.43	139	222	1	NA	NA	NA
30	21.35991456	6	0	4	0	3	6.68	4.05	0.11	2.01	0.5	140	201	0	2404	2491	55.82
30	21.35991456	6	0	4	0	3	6.68	4.05	0.11	2.01	0.5	140	201	0	39939	NA	148.6
30	21.35991456	6	0	4	0	3	6.68	4.05	0.11	2.01	0.5	140	201	0	68007	NA	139.6
30	21.35991456	6	0	4	0	3	6.68	4.05	0.11	2.01	0.5	140	201	1	75759	NA	104.7
30	21.35991456	6	0	4	0	3	6.68	4.05	0.11	2.01	0.5	140	201	1	NA	NA	NA
30	17.84651993	5	0	3	0	2	NA	NA	NA	NA	NA	NA	NA	0	6103	1151	37.44
30	17.84651993	5	0	3	0	2	NA	NA	NA	NA	NA	NA	NA	0	NA	NA	NA
30	17.84651993	5	0	3	0	2	NA	NA	NA	NA	NA	NA	NA	0	NA	NA	NA
30	17.84651993	5	0	3	0	2	NA	NA	NA	NA	NA	NA	NA	0	NA	NA	NA
30	17.84651993	5	0	3	0	2	NA	NA	NA	NA	NA	NA	NA	0	NA	NA	NA
28	NA	12	0	4	1	2	NA	NA	NA	NA	NA	NA	NA	1	32464	NA	60.36
28	NA	12	0	4	1	2	NA	NA	NA	NA	NA	NA	NA	1	NA	NA	NA
28	NA	12	0	4	1	2	NA	NA	NA	NA	NA	NA	NA	1	NA	NA	NA
28	NA	12	0	4	1	2	NA	NA	NA	NA	NA	NA	NA	1	NA	NA	NA
28	NA	12	0	4	1	2	NA	NA	NA	NA	NA	NA	NA	1	NA	NA	NA
25	22.03172568	4	1	5	0	4	7.19	4.13	0.05	2.35	0.65	114	291	1	3631	NA	75.15
25	22.03172568	4	1	5	0	4	7.19	4.13	0.05	2.35	0.65	114	291	1	NA	NA	NA
25	22.03172568	4	1	5	0	4	7.19	4.13	0.05	2.35	0.65	114	291	1	NA	NA	NA
25	22.03172568	4	1	5	0	4	7.19	4.13	0.05	2.35	0.65	114	291	1	NA	NA	NA
25	22.03172568	4	1	5	0	4	7.19	4.13	0.05	2.35	0.65	114	291	1	NA	NA	NA
27	NA	5	0	3	0	2	6.18	4.11	0.09	1.59	0.38	130	258	0	3096	1625	84.33
27	NA	5	0	3	0	2	6.18	4.11	0.09	1.59	0.38	130	258	0	19918	2384	74.31
27	NA	5	0	3	0	2	6.18	4.11	0.09	1.59	0.38	130	258	0	44994	3018	81.92
27	NA	5	0	3	0	2	6.18	4.11	0.09	1.59	0.38	130	258	0	85122	4393	103.2
27	NA	5	0	3	0	2	6.18	4.11	0.09	1.59	0.38	130	258	0	NA	NA	NA
27	17.1875	7	0	2	0	1	NA	NA	NA	NA	NA	NA	NA	0	4200	NA	158.4
27	17.1875	7	0	2	0	1	NA	NA	NA	NA	NA	NA	NA	0	NA	NA	NA
27	17.1875	7	0	2	0	1	NA	NA	NA	NA	NA	NA	NA	0	NA	NA	NA
27	17.1875	7	0	2	0	1	NA	NA	NA	NA	NA	NA	NA	0	NA	NA	NA
27	17.1875	7	0	2	0	1	NA	NA	NA	NA	NA	NA	NA	0	NA	NA	NA
34	22.30814991	5	0	9	0	8	NA	NA	NA	NA	NA	NA	NA	0	7613	1877	121.1
34	22.30814991	5	0	9	0	8	NA	NA	NA	NA	NA	NA	NA	0	51690	2217	74.36
34	22.30814991	5	0	9	0	8	NA	NA	NA	NA	NA	NA	NA	0	80055	3226	68.05
34	22.30814991	5	0	9	0	8	NA	NA	NA	NA	NA	NA	NA	1	88177	3550	79.04
34	22.30814991	5	0	9	0	8	NA	NA	NA	NA	NA	NA	NA	1	NA	NA	NA
25	22.03856749	9	0	1	0	0	10.17	7.81	0.08	1.48	0.78	132	271	0	74699	NA	96.25
25	22.03856749	9	0	1	0	0	10.17	7.81	0.08	1.48	0.78	132	271	0	88346	NA	93.09
25	22.03856749	9	0	1	0	0	10.17	7.81	0.08	1.48	0.78	132	271	1	106472	NA	121.8
25	22.03856749	9	0	1	0	0	10.17	7.81	0.08	1.48	0.78	132	271	1	NA	NA	NA
25	22.03856749	9	0	1	0	0	10.17	7.81	0.08	1.48	0.78	132	271	1	NA	NA	NA
30	18.98659072	4	0	4	0	2	5.31	2.94	0.15	1.85	0.37	130	223	0	1489	1335	112.3
30	18.98659072	4	0	4	0	2	5.31	2.94	0.15	1.85	0.37	130	223	0	15487	NA	89.36
30	18.98659072	4	0	4	0	2	5.31	2.94	0.15	1.85	0.37	130	223	0	46984	NA	111.8
30	18.98659072	4	0	4	0	2	5.31	2.94	0.15	1.85	0.37	130	223	0	100636	NA	124.8
30	18.98659072	4	0	4	0	2	5.31	2.94	0.15	1.85	0.37	130	223	0	123380	NA	126.5
33	15.625	6	0	1	0	0	NA	NA	NA	NA	NA	NA	NA	0	22291	7662	190.8
33	15.625	6	0	1	0	0	NA	NA	NA	NA	NA	NA	NA	0	NA	NA	NA
33	15.625	6	0	1	0	0	NA	NA	NA	NA	NA	NA	NA	0	NA	NA	NA
33	15.625	6	0	1	0	0	NA	NA	NA	NA	NA	NA	NA	0	NA	NA	NA
33	15.625	6	0	1	0	0	NA	NA	NA	NA	NA	NA	NA	0	NA	NA	NA
37	19.22768787	9	0	3	1	1	8.62	6.14	0.06	1.93	0.47	121	212	0	102045	NA	117.6
37	19.22768787	9	0	3	1	1	8.62	6.14	0.06	1.93	0.47	121	212	0	NA	NA	NA
37	19.22768787	9	0	3	1	1	8.62	6.14	0.06	1.93	0.47	121	212	0	NA	NA	NA
37	19.22768787	9	0	3	1	1	8.62	6.14	0.06	1.93	0.47	121	212	0	NA	NA	NA
37	19.22768787	9	0	3	1	1	8.62	6.14	0.06	1.93	0.47	121	212	0	NA	NA	NA
22	NA	6	0	2	0	1	NA	NA	NA	NA	NA	NA	NA	0	44167	NA	86.69
22	NA	6	0	2	0	1	NA	NA	NA	NA	NA	NA	NA	0	NA	NA	NA
22	NA	6	0	2	0	1	NA	NA	NA	NA	NA	NA	NA	0	NA	NA	NA
22	NA	6	0	2	0	1	NA	NA	NA	NA	NA	NA	NA	0	NA	NA	NA
22	NA	6	0	2	0	1	NA	NA	NA	NA	NA	NA	NA	0	NA	NA	NA
30	19.06771066	5	0	6	0	5	7.59	5.24	0.04	1.92	0.37	111	244	0	6476	NA	146
30	19.06771066	5	0	6	0	5	7.59	5.24	0.04	1.92	0.37	111	244	0	29046	NA	125.5
30	19.06771066	5	0	6	0	5	7.59	5.24	0.04	1.92	0.37	111	244	1	58697	NA	106.4
30	19.06771066	5	0	6	0	5	7.59	5.24	0.04	1.92	0.37	111	244	1	NA	NA	NA
30	19.06771066	5	0	6	0	5	7.59	5.24	0.04	1.92	0.37	111	244	1	NA	NA	NA
28	19.72386588	4	0	1	0	0	6.67	4.4	0.09	1.83	0.35	133	176	0	327.8	420.4	12.16
28	19.72386588	4	0	1	0	0	6.67	4.4	0.09	1.83	0.35	133	176	0	8131	NA	57.2
28	19.72386588	4	0	1	0	0	6.67	4.4	0.09	1.83	0.35	133	176	0	31860	NA	107.2
28	19.72386588	4	0	1	0	0	6.67	4.4	0.09	1.83	0.35	133	176	0	81412	NA	135.2
28	19.72386588	4	0	1	0	0	6.67	4.4	0.09	1.83	0.35	133	176	1	117760	NA	156.8
32	NA	6	0	2	0	1	6.94	4.86	0.03	1.75	0.3	122	193	0	85806	NA	NA
32	NA	6	0	2	0	1	6.94	4.86	0.03	1.75	0.3	122	193	0	108417	6025	92.59
32	NA	6	0	2	0	1	6.94	4.86	0.03	1.75	0.3	122	193	0	NA	NA	NA
32	NA	6	0	2	0	1	6.94	4.86	0.03	1.75	0.3	122	193	0	NA	NA	NA
32	NA	6	0	2	0	1	6.94	4.86	0.03	1.75	0.3	122	193	0	NA	NA	NA
35	17.68978885	7	0	3	1	1	NA	NA	NA	NA	NA	NA	NA	0	15230	NA	120.3
35	17.68978885	7	0	3	1	1	NA	NA	NA	NA	NA	NA	NA	0	NA	NA	NA
35	17.68978885	7	0	3	1	1	NA	NA	NA	NA	NA	NA	NA	0	NA	NA	NA
35	17.68978885	7	0	3	1	1	NA	NA	NA	NA	NA	NA	NA	0	NA	NA	NA
35	17.68978885	7	0	3	1	1	NA	NA	NA	NA	NA	NA	NA	0	NA	NA	NA
33	NA	NA	0	4	1	2	8.51	5.92	0.09	2.01	0.48	115	231	0	29247	1206	34.33
33	NA	NA	0	4	1	2	8.51	5.92	0.09	2.01	0.48	115	231	0	52720	1761	69.67
33	NA	NA	0	4	1	2	8.51	5.92	0.09	2.01	0.48	115	231	0	83206	2286	85.65
33	NA	NA	0	4	1	2	8.51	5.92	0.09	2.01	0.48	115	231	0	118488	2399	88.69
33	NA	NA	0	4	1	2	8.51	5.92	0.09	2.01	0.48	115	231	0	NA	NA	NA
30	NA	10	0	4	1	2	8.64	6.85	0.01	1.06	0.71	130	210	0	175471	NA	104.8
30	NA	10	0	4	1	2	8.64	6.85	0.01	1.06	0.71	130	210	0	NA	NA	NA
30	NA	10	0	4	1	2	8.64	6.85	0.01	1.06	0.71	130	210	0	NA	NA	NA
30	NA	10	0	4	1	2	8.64	6.85	0.01	1.06	0.71	130	210	0	NA	NA	NA
30	NA	10	0	4	1	2	8.64	6.85	0.01	1.06	0.71	130	210	0	NA	NA	NA
39	19.14672216	5	0	5	1	3	7.77	6.13	0.13	1.08	0.4	100	272	0	2619	NA	39.31
39	19.14672216	5	0	5	1	3	7.77	6.13	0.13	1.08	0.4	100	272	0	3556	NA	77
39	19.14672216	5	0	5	1	3	7.77	6.13	0.13	1.08	0.4	100	272	0	5723	NA	74.99
39	19.14672216	5	0	5	1	3	7.77	6.13	0.13	1.08	0.4	100	272	0	16004	NA	60.19
39	19.14672216	5	0	5	1	3	7.77	6.13	0.13	1.08	0.4	100	272	1	16407	NA	99.41
26	NA	6	0	4	0	3	10.87	7.48	0.13	2.66	0.57	139	214	0	32090	1345	190.2
26	NA	6	0	4	0	3	10.87	7.48	0.13	2.66	0.57	139	214	0	53215	2006	190.8
26	NA	6	0	4	0	3	10.87	7.48	0.13	2.66	0.57	139	214	0	119374	4039	149.7
26	NA	6	0	4	0	3	10.87	7.48	0.13	2.66	0.57	139	214	0	177341	5009	190.8
26	NA	6	0	4	0	3	10.87	7.48	0.13	2.66	0.57	139	214	0	NA	NA	NA
33	22.66666667	5	0	3	0	2	5.56	3.43	0.19	1.62	0.31	118	233	0	4112	NA	103.6
33	22.66666667	5	0	3	0	2	5.56	3.43	0.19	1.62	0.31	118	233	0	13950	NA	NA
33	22.66666667	5	0	3	0	2	5.56	3.43	0.19	1.62	0.31	118	233	0	30654	NA	NA
33	22.66666667	5	0	3	0	2	5.56	3.43	0.19	1.62	0.31	118	233	0	58375	NA	100.7
33	22.66666667	5	0	3	0	2	5.56	3.43	0.19	1.62	0.31	118	233	0	NA	NA	NA
27	NA	8	0	4	1	2	NA	NA	NA	NA	NA	NA	NA	0	NA	NA	NA
27	NA	8	0	4	1	2	NA	NA	NA	NA	NA	NA	NA	0	NA	NA	NA
27	NA	8	0	4	1	2	NA	NA	NA	NA	NA	NA	NA	0	NA	NA	NA
27	NA	8	0	4	1	2	NA	NA	NA	NA	NA	NA	NA	0	NA	NA	NA
27	NA	8	0	4	1	2	NA	NA	NA	NA	NA	NA	NA	0	NA	NA	NA
30	21.64412071	8	0	3	1	1	NA	NA	NA	NA	NA	NA	NA	0	NA	NA	NA
30	21.64412071	8	0	3	1	1	NA	NA	NA	NA	NA	NA	NA	0	NA	NA	NA
30	21.64412071	8	0	3	1	1	NA	NA	NA	NA	NA	NA	NA	0	NA	NA	NA
30	21.64412071	8	0	3	1	1	NA	NA	NA	NA	NA	NA	NA	0	NA	NA	NA
30	21.64412071	8	0	3	1	1	NA	NA	NA	NA	NA	NA	NA	0	NA	NA	NA
19	21.63114885	8	0	2	1	0	NA	NA	NA	NA	NA	NA	NA	0	NA	NA	NA
19	21.63114885	8	0	2	1	0	NA	NA	NA	NA	NA	NA	NA	0	NA	NA	NA
19	21.63114885	8	0	2	1	0	NA	NA	NA	NA	NA	NA	NA	0	NA	NA	NA
19	21.63114885	8	0	2	1	0	NA	NA	NA	NA	NA	NA	NA	0	NA	NA	NA
19	21.63114885	8	0	2	1	0	NA	NA	NA	NA	NA	NA	NA	0	NA	NA	NA
31	NA	7	0	2	0	1	NA	NA	NA	NA	NA	NA	NA	1	5122	NA	190.8
31	NA	7	0	2	0	1	NA	NA	NA	NA	NA	NA	NA	1	NA	NA	NA
31	NA	7	0	2	0	1	NA	NA	NA	NA	NA	NA	NA	1	NA	NA	NA
31	NA	7	0	2	0	1	NA	NA	NA	NA	NA	NA	NA	1	NA	NA	NA
31	NA	7	0	2	0	1	NA	NA	NA	NA	NA	NA	NA	1	NA	NA	NA
31	22.03856749	5	0	1	0	0	9.01	6.42	0.06	2.02	0.5	134	193	0	28792	3422	72.5
31	22.03856749	5	0	1	0	0	9.01	6.42	0.06	2.02	0.5	134	193	0	60509	NA	80.11
31	22.03856749	5	0	1	0	0	9.01	6.42	0.06	2.02	0.5	134	193	0	118127	NA	110.7
31	22.03856749	5	0	1	0	0	9.01	6.42	0.06	2.02	0.5	134	193	0	NA	NA	NA
31	22.03856749	5	0	1	0	0	9.01	6.42	0.06	2.02	0.5	134	193	0	NA	NA	NA
32	NA	8	0	3	1	1	NA	NA	NA	NA	NA	NA	NA	1	30722	NA	38.32
32	NA	8	0	3	1	1	NA	NA	NA	NA	NA	NA	NA	1	NA	NA	NA
32	NA	8	0	3	1	1	NA	NA	NA	NA	NA	NA	NA	1	NA	NA	NA
32	NA	8	0	3	1	1	NA	NA	NA	NA	NA	NA	NA	1	NA	NA	NA
32	NA	8	0	3	1	1	NA	NA	NA	NA	NA	NA	NA	1	NA	NA	NA
36	20.19509221	5	0	4	1	2	10.02	6.5	0.11	2.83	0.56	130	216	0	1674	NA	26.32
36	20.19509221	5	0	4	1	2	10.02	6.5	0.11	2.83	0.56	130	216	0	2503	NA	48.89
36	20.19509221	5	0	4	1	2	10.02	6.5	0.11	2.83	0.56	130	216	0	8317	NA	57.63
36	20.19509221	5	0	4	1	2	10.02	6.5	0.11	2.83	0.56	130	216	1	14115	510	59.61
36	20.19509221	5	0	4	1	2	10.02	6.5	0.11	2.83	0.56	130	216	1	NA	NA	NA
28	NA	8	0	1	0	0	7.41	4.14	0.04	2.81	0.4	134	238	0	237560	5975	119.4
28	NA	8	0	1	0	0	7.41	4.14	0.04	2.81	0.4	134	238	0	203734	NA	NA
28	NA	8	0	1	0	0	7.41	4.14	0.04	2.81	0.4	134	238	0	NA	NA	NA
28	NA	8	0	1	0	0	7.41	4.14	0.04	2.81	0.4	134	238	0	NA	NA	NA
28	NA	8	0	1	0	0	7.41	4.14	0.04	2.81	0.4	134	238	0	NA	NA	NA
30	25.21735858	8	0	1	0	0	9.07	6.31	0.04	2.24	0.46	115	169	0	4426	NA	163
30	25.21735858	8	0	1	0	0	9.07	6.31	0.04	2.24	0.46	115	169	0	73290	NA	131.3
30	25.21735858	8	0	1	0	0	9.07	6.31	0.04	2.24	0.46	115	169	0	144498	NA	124.8
30	25.21735858	8	0	1	0	0	9.07	6.31	0.04	2.24	0.46	115	169	0	NA	NA	NA
30	25.21735858	8	0	1	0	0	9.07	6.31	0.04	2.24	0.46	115	169	0	NA	NA	NA
25	16.44444444	5	0	0	0	0	10.94	7.35	0.08	2.77	0.72	142	300	0	431.6	1944	54.18
25	16.44444444	5	0	0	0	0	10.94	7.35	0.08	2.77	0.72	142	300	0	1264	1746	120.2
25	16.44444444	5	0	0	0	0	10.94	7.35	0.08	2.77	0.72	142	300	0	7894	1157	132.4
25	16.44444444	5	0	0	0	0	10.94	7.35	0.08	2.77	0.72	142	300	1	13310	1041	103.6
25	16.44444444	5	0	0	0	0	10.94	7.35	0.08	2.77	0.72	142	300	1	NA	NA	NA
26	NA	8	0	3	1	1	9.34	6.51	0.27	1.92	0.62	113	260	0	124239	NA	136.7
26	NA	8	0	3	1	1	9.34	6.51	0.27	1.92	0.62	113	260	0	76692	NA	108.2
26	NA	8	0	3	1	1	9.34	6.51	0.27	1.92	0.62	113	260	0	NA	NA	NA
26	NA	8	0	3	1	1	9.34	6.51	0.27	1.92	0.62	113	260	0	NA	NA	NA
26	NA	8	0	3	1	1	9.34	6.51	0.27	1.92	0.62	113	260	0	NA	NA	NA
29	20.57613169	5	0	0	0	0	6.16	3.68	0.04	2.03	0.39	134	261	0	248.8	2928	61.21
29	20.57613169	5	0	0	0	0	6.16	3.68	0.04	2.03	0.39	134	261	0	867	3243	47.45
29	20.57613169	5	0	0	0	0	6.16	3.68	0.04	2.03	0.39	134	261	1	1949	NA	56.85
29	20.57613169	5	0	0	0	0	6.16	3.68	0.04	2.03	0.39	134	261	1	NA	NA	NA
29	20.57613169	5	0	0	0	0	6.16	3.68	0.04	2.03	0.39	134	261	1	NA	NA	NA
39	22.30814991	5	0	5	2	2	5.55	3.35	0.1	1.84	0.25	116	344	0	1510	1471	73.13
39	22.30814991	5	0	5	2	2	5.55	3.35	0.1	1.84	0.25	116	344	0	3703	1652	72.31
39	22.30814991	5	0	5	2	2	5.55	3.35	0.1	1.84	0.25	116	344	1	2083	NA	63.54
39	22.30814991	5	0	5	2	2	5.55	3.35	0.1	1.84	0.25	116	344	1	NA	NA	NA
39	22.30814991	5	0	5	2	2	5.55	3.35	0.1	1.84	0.25	116	344	1	NA	NA	NA
30	19.6282647	7	0	2	0	1	6.07	4.27	0.03	1.28	0.47	118	251	0	15556	3111	108.1
30	19.6282647	7	0	2	0	1	6.07	4.27	0.03	1.28	0.47	118	251	0	65152	3712	81.53
30	19.6282647	7	0	2	0	1	6.07	4.27	0.03	1.28	0.47	118	251	0	103708	4638	113.5
30	19.6282647	7	0	2	0	1	6.07	4.27	0.03	1.28	0.47	118	251	0	NA	NA	NA
30	19.6282647	7	0	2	0	1	6.07	4.27	0.03	1.28	0.47	118	251	0	NA	NA	NA
33	20.17325264	8	0	0	0	0	5.52	3.48	0.06	1.52	0.46	130	183	0	14125	566.9	88.61
33	20.17325264	8	0	0	0	0	5.52	3.48	0.06	1.52	0.46	130	183	1	16558	664.8	93.95
33	20.17325264	8	0	0	0	0	5.52	3.48	0.06	1.52	0.46	130	183	1	NA	NA	NA
33	20.17325264	8	0	0	0	0	5.52	3.48	0.06	1.52	0.46	130	183	1	NA	NA	NA
33	20.17325264	8	0	0	0	0	5.52	3.48	0.06	1.52	0.46	130	183	1	NA	NA	NA
29	22.65625	7	0	1	0	0	9.34	5.38	0.29	3.13	0.5	123	274	0	711.2	NA	60.39
29	22.65625	7	0	1	0	0	9.34	5.38	0.29	3.13	0.5	123	274	0	3368.2	NA	44.3
29	22.65625	7	0	1	0	0	9.34	5.38	0.29	3.13	0.5	123	274	0	3206	275.8	76.47
29	22.65625	7	0	1	0	0	9.34	5.38	0.29	3.13	0.5	123	274	1	3398	292.5	53.72
29	22.65625	7	0	1	0	0	9.34	5.38	0.29	3.13	0.5	123	274	1	NA	NA	NA
27	NA	7	0	3	0	1	6.5	4.25	0.1	1.7	0.44	113	146	0	74353	3628	149.8
27	NA	7	0	3	0	1	6.5	4.25	0.1	1.7	0.44	113	146	0	99421	3823	168.3
27	NA	7	0	3	0	1	6.5	4.25	0.1	1.7	0.44	113	146	0	141842	6331	162
27	NA	7	0	3	0	1	6.5	4.25	0.1	1.7	0.44	113	146	0	155609	6504	173.4
27	NA	7	0	3	0	1	6.5	4.25	0.1	1.7	0.44	113	146	0	156668	9355	190.8
34	NA	5	0	2	0	1	6.56	4.55	0.06	1.46	0.47	111	313	0	54944	2499	169.8
34	NA	5	0	2	0	1	6.56	4.55	0.06	1.46	0.47	111	313	0	73455	2890	148.5
34	NA	5	0	2	0	1	6.56	4.55	0.06	1.46	0.47	111	313	0	94816	3410	178.3
34	NA	5	0	2	0	1	6.56	4.55	0.06	1.46	0.47	111	313	0	127512	3835	178.3
34	NA	5	0	2	0	1	6.56	4.55	0.06	1.46	0.47	111	313	0	143214	NA	190.8
29	19.72386588	6	0	3	0	2	8.87	6.84	0.17	1.48	0.32	126	691	1	1016	233.7	4.76
29	19.72386588	6	0	3	0	2	8.87	6.84	0.17	1.48	0.32	126	691	1	NA	NA	NA
29	19.72386588	6	0	3	0	2	8.87	6.84	0.17	1.48	0.32	126	691	1	NA	NA	NA
29	19.72386588	6	0	3	0	2	8.87	6.84	0.17	1.48	0.32	126	691	1	NA	NA	NA
29	19.72386588	6	0	3	0	2	8.87	6.84	0.17	1.48	0.32	126	691	1	NA	NA	NA
30	21.60410478	10	0	3	1	1	NA	NA	NA	NA	NA	NA	NA	0	NA	NA	NA
30	21.60410478	10	0	3	1	1	NA	NA	NA	NA	NA	NA	NA	0	NA	NA	NA
30	21.60410478	10	0	3	1	1	NA	NA	NA	NA	NA	NA	NA	0	NA	NA	NA
30	21.60410478	10	0	3	1	1	NA	NA	NA	NA	NA	NA	NA	0	NA	NA	NA
30	21.60410478	10	0	3	1	1	NA	NA	NA	NA	NA	NA	NA	0	NA	NA	NA
37	21.3577956	4	0	4	1	2	3.62	2.27	0.07	1.07	0.2	120	173	0	9160	2705	64.78
37	21.3577956	4	0	4	1	2	3.62	2.27	0.07	1.07	0.2	120	173	0	15949	NA	59.58
37	21.3577956	4	0	4	1	2	3.62	2.27	0.07	1.07	0.2	120	173	0	26430	NA	44.24
37	21.3577956	4	0	4	1	2	3.62	2.27	0.07	1.07	0.2	120	173	0	49761	NA	55.11
37	21.3577956	4	0	4	1	2	3.62	2.27	0.07	1.07	0.2	120	173	0	66010	NA	52.85
32	21.77843524	8	0	5	2	2	4.75	3.3	0.12	0.9	0.4	113	234	0	12815	NA	31.72
32	21.77843524	8	0	5	2	2	4.75	3.3	0.12	0.9	0.4	113	234	0	13261	NA	33.67
32	21.77843524	8	0	5	2	2	4.75	3.3	0.12	0.9	0.4	113	234	1	9029	NA	30.07
32	21.77843524	8	0	5	2	2	4.75	3.3	0.12	0.9	0.4	113	234	1	NA	NA	NA
32	21.77843524	8	0	5	2	2	4.75	3.3	0.12	0.9	0.4	113	234	1	NA	NA	NA
27	NA	3	0	4	1	2	3.76	1.71	0.02	1.77	0.24	103	215	0	648.6	1165	154.7
27	NA	3	0	4	1	2	3.76	1.71	0.02	1.77	0.24	103	215	0	2496	1416	63.2
27	NA	3	0	4	1	2	3.76	1.71	0.02	1.77	0.24	103	215	0	7461	2095	73.9
27	NA	3	0	4	1	2	3.76	1.71	0.02	1.77	0.24	103	215	0	20416	2554	67.65
27	NA	3	0	4	1	2	3.76	1.71	0.02	1.77	0.24	103	215	0	50749	3952	61.44
38	NA	11	0	2	1	0	11.64	9.32	0.02	1.73	0.54	115	231	0	90630	NA	62.2
38	NA	11	0	2	1	0	11.64	9.32	0.02	1.73	0.54	115	231	0	NA	NA	NA
38	NA	11	0	2	1	0	11.64	9.32	0.02	1.73	0.54	115	231	0	NA	NA	NA
38	NA	11	0	2	1	0	11.64	9.32	0.02	1.73	0.54	115	231	0	NA	NA	NA
38	NA	11	0	2	1	0	11.64	9.32	0.02	1.73	0.54	115	231	0	NA	NA	NA
27	20.703125	6	0	1	0	0	NA	NA	NA	NA	NA	NA	NA	1	503.2	NA	50.41
27	20.703125	6	0	1	0	0	NA	NA	NA	NA	NA	NA	NA	1	NA	NA	NA
27	20.703125	6	0	1	0	0	NA	NA	NA	NA	NA	NA	NA	1	NA	NA	NA
27	20.703125	6	0	1	0	0	NA	NA	NA	NA	NA	NA	NA	1	NA	NA	NA
27	20.703125	6	0	1	0	0	NA	NA	NA	NA	NA	NA	NA	1	NA	NA	NA
38	22.65625	11	0	3	1	1	NA	NA	NA	NA	NA	NA	NA	0	76745	NA	92.66
38	22.65625	11	0	3	1	1	NA	NA	NA	NA	NA	NA	NA	0	NA	NA	NA
38	22.65625	11	0	3	1	1	NA	NA	NA	NA	NA	NA	NA	0	NA	NA	NA
38	22.65625	11	0	3	1	1	NA	NA	NA	NA	NA	NA	NA	0	NA	NA	NA
38	22.65625	11	0	3	1	1	NA	NA	NA	NA	NA	NA	NA	0	NA	NA	NA
33	21.09375	6	0	3	0	2	7.37	4.85	0.1	1.98	0.41	112	227	0	18091	2649	81.62
33	21.09375	6	0	3	0	2	7.37	4.85	0.1	1.98	0.41	112	227	0	48726	3844	55.56
33	21.09375	6	0	3	0	2	7.37	4.85	0.1	1.98	0.41	112	227	0	129775	7687	75.02
33	21.09375	6	0	3	0	2	7.37	4.85	0.1	1.98	0.41	112	227	0	187886	10630	91.53
33	21.09375	6	0	3	0	2	7.37	4.85	0.1	1.98	0.41	112	227	0	NA	NA	NA
27	NA	11	0	1	0	0	4.06	2.07	0.12	1.61	0.24	114	154	1	3282	NA	NA
27	NA	11	0	1	0	0	4.06	2.07	0.12	1.61	0.24	114	154	1	NA	NA	NA
27	NA	11	0	1	0	0	4.06	2.07	0.12	1.61	0.24	114	154	1	NA	NA	NA
27	NA	11	0	1	0	0	4.06	2.07	0.12	1.61	0.24	114	154	1	NA	NA	NA
27	NA	11	0	1	0	0	4.06	2.07	0.12	1.61	0.24	114	154	1	NA	NA	NA
25	19.81784449	4	0	3	0	1	6.71	4.41	0.05	1.8	0.44	129	197	0	5831	1296	77.43
25	19.81784449	4	0	3	0	1	6.71	4.41	0.05	1.8	0.44	129	197	0	45037	2442	95.08
25	19.81784449	4	0	3	0	1	6.71	4.41	0.05	1.8	0.44	129	197	1	111936	3371	93.3
25	19.81784449	4	0	3	0	1	6.71	4.41	0.05	1.8	0.44	129	197	1	NA	NA	NA
25	19.81784449	4	0	3	0	1	6.71	4.41	0.05	1.8	0.44	129	197	1	NA	NA	NA
38	21.23057202	5	0	9	2	6	5.55	3.1	0.15	1.79	0.49	126	246	0	26101	1746	71.31
38	21.23057202	5	0	9	2	6	5.55	3.1	0.15	1.79	0.49	126	246	0	76289	2521	131.1
38	21.23057202	5	0	9	2	6	5.55	3.1	0.15	1.79	0.49	126	246	1	96025	2709	153.1
38	21.23057202	5	0	9	2	6	5.55	3.1	0.15	1.79	0.49	126	246	1	NA	NA	NA
38	21.23057202	5	0	9	2	6	5.55	3.1	0.15	1.79	0.49	126	246	1	NA	NA	NA
31	18.66201469	5	0	0	0	0	6.83	4.75	0.02	1.65	0.39	123	170	0	15845	2508	133.9
31	18.66201469	5	0	0	0	0	6.83	4.75	0.02	1.65	0.39	123	170	1	31002	3632	97.15
31	18.66201469	5	0	0	0	0	6.83	4.75	0.02	1.65	0.39	123	170	1	NA	NA	NA
31	18.66201469	5	0	0	0	0	6.83	4.75	0.02	1.65	0.39	123	170	1	NA	NA	NA
31	18.66201469	5	0	0	0	0	6.83	4.75	0.02	1.65	0.39	123	170	1	NA	NA	NA
29	16.42365006	6	0	4	1	2	5	3.71	0.01	1.99	0.26	105	165	0	30051	NA	131.2
29	16.42365006	6	0	4	1	2	5	3.71	0.01	1.99	0.26	105	165	0	137772	5453	100
29	16.42365006	6	0	4	1	2	5	3.71	0.01	1.99	0.26	105	165	0	NA	NA	NA
29	16.42365006	6	0	4	1	2	5	3.71	0.01	1.99	0.26	105	165	0	NA	NA	NA
29	16.42365006	6	0	4	1	2	5	3.71	0.01	1.99	0.26	105	165	0	NA	NA	NA
36	NA	5	0	3	1	1	12.38	10.44	0	1.55	0.35	114	235	0	26391	NA	100.2
36	NA	5	0	3	1	1	12.38	10.44	0	1.55	0.35	114	235	0	52960	NA	139
36	NA	5	0	3	1	1	12.38	10.44	0	1.55	0.35	114	235	0	NA	NA	NA
36	NA	5	0	3	1	1	12.38	10.44	0	1.55	0.35	114	235	0	NA	NA	NA
36	NA	5	0	3	1	1	12.38	10.44	0	1.55	0.35	114	235	0	NA	NA	NA
19	NA	8	0	1	0	0	5.64	3.74	0.03	1.5	0.34	119	195	0	172637	NA	155.4
19	NA	8	0	1	0	0	5.64	3.74	0.03	1.5	0.34	119	195	0	NA	NA	NA
19	NA	8	0	1	0	0	5.64	3.74	0.03	1.5	0.34	119	195	0	NA	NA	NA
19	NA	8	0	1	0	0	5.64	3.74	0.03	1.5	0.34	119	195	0	NA	NA	NA
19	NA	8	0	1	0	0	5.64	3.74	0.03	1.5	0.34	119	195	0	NA	NA	NA
29	NA	10	0	1	0	0	NA	NA	NA	NA	NA	NA	NA	1	8784	NA	53.74
29	NA	10	0	1	0	0	NA	NA	NA	NA	NA	NA	NA	1	NA	NA	NA
29	NA	10	0	1	0	0	NA	NA	NA	NA	NA	NA	NA	1	NA	NA	NA
29	NA	10	0	1	0	0	NA	NA	NA	NA	NA	NA	NA	1	NA	NA	NA
29	NA	10	0	1	0	0	NA	NA	NA	NA	NA	NA	NA	1	NA	NA	NA
39	25.71166208	9	0	3	1	1	6.11	3.91	0.07	1.71	0.4	132	274	0	7136	NA	35.56
39	25.71166208	9	0	3	1	1	6.11	3.91	0.07	1.71	0.4	132	274	1	11271	1055	59.36
39	25.71166208	9	0	3	1	1	6.11	3.91	0.07	1.71	0.4	132	274	1	NA	NA	NA
39	25.71166208	9	0	3	1	1	6.11	3.91	0.07	1.71	0.4	132	274	1	NA	NA	NA
39	25.71166208	9	0	3	1	1	6.11	3.91	0.07	1.71	0.4	132	274	1	NA	NA	NA
36	19.921875	5	0	5	1	3	7.94	5.73	0.05	1.78	0.35	145	203	0	15794	3764	190.8
36	19.921875	5	0	5	1	3	7.94	5.73	0.05	1.78	0.35	145	203	0	33819	4320	123.3
36	19.921875	5	0	5	1	3	7.94	5.73	0.05	1.78	0.35	145	203	0	114424	7149	111.4
36	19.921875	5	0	5	1	3	7.94	5.73	0.05	1.78	0.35	145	203	0	135795	7827	110.7
36	19.921875	5	0	5	1	3	7.94	5.73	0.05	1.78	0.35	145	203	0	NA	NA	NA
28	19.22768787	7	0	2	0	1	8.15	5.01	0.11	2.53	0.48	119	301	0	660.1	1208	45.46
28	19.22768787	7	0	2	0	1	8.15	5.01	0.11	2.53	0.48	119	301	0	9362	2034	73.21
28	19.22768787	7	0	2	0	1	8.15	5.01	0.11	2.53	0.48	119	301	0	36962	4074	71
28	19.22768787	7	0	2	0	1	8.15	5.01	0.11	2.53	0.48	119	301	0	76145	NA	117.3
28	19.22768787	7	0	2	0	1	8.15	5.01	0.11	2.53	0.48	119	301	0	116530	NA	94
28	32.43542581	7	0	1	0	0	11.74	7.95	0.14	2.85	0.77	139	320	0	15387	NA	31.22
28	32.43542581	7	0	1	0	0	11.74	7.95	0.14	2.85	0.77	139	320	0	19787	1981	40.98
28	32.43542581	7	0	1	0	0	11.74	7.95	0.14	2.85	0.77	139	320	0	25478	2453	112.4
28	32.43542581	7	0	1	0	0	11.74	7.95	0.14	2.85	0.77	139	320	0	NA	NA	NA
28	32.43542581	7	0	1	0	0	11.74	7.95	0.14	2.85	0.77	139	320	0	NA	NA	NA
33	22.265625	7	0	3	1	1	NA	NA	NA	NA	NA	NA	NA	0	66667	4210	97.37
33	22.265625	7	0	3	1	1	NA	NA	NA	NA	NA	NA	NA	0	NA	NA	NA
33	22.265625	7	0	3	1	1	NA	NA	NA	NA	NA	NA	NA	0	NA	NA	NA
33	22.265625	7	0	3	1	1	NA	NA	NA	NA	NA	NA	NA	0	NA	NA	NA
33	22.265625	7	0	3	1	1	NA	NA	NA	NA	NA	NA	NA	0	NA	NA	NA
38	21.30394858	4	0	2	0	1	9.4	7.58	0.02	1.48	0.31	126	173	0	171	2129	63.59
38	21.30394858	4	0	2	0	1	9.4	7.58	0.02	1.48	0.31	126	173	1	32.33	1139	12.33
38	21.30394858	4	0	2	0	1	9.4	7.58	0.02	1.48	0.31	126	173	1	NA	NA	NA
38	21.30394858	4	0	2	0	1	9.4	7.58	0.02	1.48	0.31	126	173	1	NA	NA	NA
38	21.30394858	4	0	2	0	1	9.4	7.58	0.02	1.48	0.31	126	173	1	NA	NA	NA
32	20.07733492	8	0	0	0	0	7.06	4.81	0.05	1.84	0.32	128	245	0	1754	NA	99.67
32	20.07733492	8	0	0	0	0	7.06	4.81	0.05	1.84	0.32	128	245	1	59214	4816	79.54
32	20.07733492	8	0	0	0	0	7.06	4.81	0.05	1.84	0.32	128	245	1	NA	NA	NA
32	20.07733492	8	0	0	0	0	7.06	4.81	0.05	1.84	0.32	128	245	1	NA	NA	NA
32	20.07733492	8	0	0	0	0	7.06	4.81	0.05	1.84	0.32	128	245	1	NA	NA	NA
30	18.75	5	0	8	2	5	7.7	5.46	0.05	1.74	0.42	123	225	0	3929	NA	98.37
30	18.75	5	0	8	2	5	7.7	5.46	0.05	1.74	0.42	123	225	0	7721	NA	55.41
30	18.75	5	0	8	2	5	7.7	5.46	0.05	1.74	0.42	123	225	0	24952	1181	190.1
30	18.75	5	0	8	2	5	7.7	5.46	0.05	1.74	0.42	123	225	0	43587	NA	180.5
30	18.75	5	0	8	2	5	7.7	5.46	0.05	1.74	0.42	123	225	0	68430	NA	187
25	24.85907356	5	0	3	0	2	NA	NA	NA	NA	NA	NA	NA	1	415.8	NA	33.49
25	24.85907356	5	0	3	0	2	NA	NA	NA	NA	NA	NA	NA	1	NA	NA	NA
25	24.85907356	5	0	3	0	2	NA	NA	NA	NA	NA	NA	NA	1	NA	NA	NA
25	24.85907356	5	0	3	0	2	NA	NA	NA	NA	NA	NA	NA	1	NA	NA	NA
25	24.85907356	5	0	3	0	2	NA	NA	NA	NA	NA	NA	NA	1	NA	NA	NA
35	19.22337562	4	0	0	0	0	8.42	5.75	0.04	2.2	0.4	129	214	0	8700	NA	101.7
35	19.22337562	4	0	0	0	0	8.42	5.75	0.04	2.2	0.4	129	214	0	37686	NA	172
35	19.22337562	4	0	0	0	0	8.42	5.75	0.04	2.2	0.4	129	214	0	77597	NA	190.8
35	19.22337562	4	0	0	0	0	8.42	5.75	0.04	2.2	0.4	129	214	1	97667	NA	118.2
35	19.22337562	4	0	0	0	0	8.42	5.75	0.04	2.2	0.4	129	214	1	NA	NA	NA
34	18.81892431	6	0	4	1	2	6.5	3.44	0.12	2.46	0.45	120	268	0	32432	1069	91.35
34	18.81892431	6	0	4	1	2	6.5	3.44	0.12	2.46	0.45	120	268	0	51530	2013	83.85
34	18.81892431	6	0	4	1	2	6.5	3.44	0.12	2.46	0.45	120	268	0	67705	NA	73.08
34	18.81892431	6	0	4	1	2	6.5	3.44	0.12	2.46	0.45	120	268	0	80770	NA	76.16
34	18.81892431	6	0	4	1	2	6.5	3.44	0.12	2.46	0.45	120	268	0	96801	NA	99.1
30	19.39618823	5	0	1	0	0	8.58	5.31	0.3	2.44	0.51	130	278	0	40816	3091	156.2
30	19.39618823	5	0	1	0	0	8.58	5.31	0.3	2.44	0.51	130	278	0	77767	4583	145.7
30	19.39618823	5	0	1	0	0	8.58	5.31	0.3	2.44	0.51	130	278	0	97697	5780	163.4
30	19.39618823	5	0	1	0	0	8.58	5.31	0.3	2.44	0.51	130	278	0	117035	8430	119.7
30	19.39618823	5	0	1	0	0	8.58	5.31	0.3	2.44	0.51	130	278	0	NA	NA	NA
31	19.22768787	5	0	1	0	0	11.58	7.94	0.42	2.71	0.49	131	239	0	10818	2077	55.35
31	19.22768787	5	0	1	0	0	11.58	7.94	0.42	2.71	0.49	131	239	0	18000	2755	78.16
31	19.22768787	5	0	1	0	0	11.58	7.94	0.42	2.71	0.49	131	239	0	41861	3732	82.79
31	19.22768787	5	0	1	0	0	11.58	7.94	0.42	2.71	0.49	131	239	0	73118	4511	75.95
31	19.22768787	5	0	1	0	0	11.58	7.94	0.42	2.71	0.49	131	239	0	107325	5440	75.33
27	17.578125	4	0	3	0	3	7.78	5.24	0.16	2.03	0.33	102	225	0	10488	2586	164.2
27	17.578125	4	0	3	0	3	7.78	5.24	0.16	2.03	0.33	102	225	0	42373	3566	190.8
27	17.578125	4	0	3	0	3	7.78	5.24	0.16	2.03	0.33	102	225	0	117638	4439	154.6
27	17.578125	4	0	3	0	3	7.78	5.24	0.16	2.03	0.33	102	225	0	141918	4549	173.8
27	17.578125	4	0	3	0	3	7.78	5.24	0.16	2.03	0.33	102	225	0	NA	NA	NA
28	29.24210864	8	0	1	0	0	10.44	6.96	0.23	2.5	0.71	117	267	0	121066	2992	59.76
28	29.24210864	8	0	1	0	0	10.44	6.96	0.23	2.5	0.71	117	267	0	140493	3648	80.67
28	29.24210864	8	0	1	0	0	10.44	6.96	0.23	2.5	0.71	117	267	0	152361	3595	98.29
28	29.24210864	8	0	1	0	0	10.44	6.96	0.23	2.5	0.71	117	267	0	NA	NA	NA
28	29.24210864	8	0	1	0	0	10.44	6.96	0.23	2.5	0.71	117	267	0	NA	NA	NA
27	NA	5	0	1	0	0	7.87	5.61	0.17	1.46	0.59	108	266	0	41587	NA	102.5
27	NA	5	0	1	0	0	7.87	5.61	0.17	1.46	0.59	108	266	0	112927	NA	110.8
27	NA	5	0	1	0	0	7.87	5.61	0.17	1.46	0.59	108	266	0	NA	NA	NA
27	NA	5	0	1	0	0	7.87	5.61	0.17	1.46	0.59	108	266	0	NA	NA	NA
27	NA	5	0	1	0	0	7.87	5.61	0.17	1.46	0.59	108	266	0	NA	NA	NA
32	NA	10	0	2	1	0	6.43	4.6	0.12	1.38	0.32	105	208	0	153186	NA	167.3
32	NA	10	0	2	1	0	6.43	4.6	0.12	1.38	0.32	105	208	0	NA	NA	NA
32	NA	10	0	2	1	0	6.43	4.6	0.12	1.38	0.32	105	208	0	NA	NA	NA
32	NA	10	0	2	1	0	6.43	4.6	0.12	1.38	0.32	105	208	0	NA	NA	NA
32	NA	10	0	2	1	0	6.43	4.6	0.12	1.38	0.32	105	208	0	NA	NA	NA
25	NA	5	0	1	0	0	11.2	8.22	0.15	2.09	0.69	130	203	0	16816	2424	79.18
25	NA	5	0	1	0	0	11.2	8.22	0.15	2.09	0.69	130	203	0	33126	3108	57.24
25	NA	5	0	1	0	0	11.2	8.22	0.15	2.09	0.69	130	203	0	65120	5315	87.06
25	NA	5	0	1	0	0	11.2	8.22	0.15	2.09	0.69	130	203	0	97366	7359	116.1
25	NA	5	0	1	0	0	11.2	8.22	0.15	2.09	0.69	130	203	0	134926	10538	102.3
28	18.22222222	9	0	1	0	0	6.58	4.23	0.16	1.78	0.39	111	208	0	213750	10285	190.8
28	18.22222222	9	0	1	0	0	6.58	4.23	0.16	1.78	0.39	111	208	0	NA	NA	NA
28	18.22222222	9	0	1	0	0	6.58	4.23	0.16	1.78	0.39	111	208	0	NA	NA	NA
28	18.22222222	9	0	1	0	0	6.58	4.23	0.16	1.78	0.39	111	208	0	NA	NA	NA
28	18.22222222	9	0	1	0	0	6.58	4.23	0.16	1.78	0.39	111	208	0	NA	NA	NA
28	21.23057202	7	0	1	0	0	8.91	6.4	0.12	1.71	0.66	118	256	0	21643	1716	50.93
28	21.23057202	7	0	1	0	0	8.91	6.4	0.12	1.71	0.66	118	256	0	28615	1845	53.72
28	21.23057202	7	0	1	0	0	8.91	6.4	0.12	1.71	0.66	118	256	0	36523	2169	56.12
28	21.23057202	7	0	1	0	0	8.91	6.4	0.12	1.71	0.66	118	256	0	44467	2231	52.61
28	21.23057202	7	0	1	0	0	8.91	6.4	0.12	1.71	0.66	118	256	0	NA	NA	NA
28	24.65483235	4	0	1	0	0	11.31	8.61	0.08	2.06	0.54	128	356	0	2888	3622	134
28	24.65483235	4	0	1	0	0	11.31	8.61	0.08	2.06	0.54	128	356	0	12724	3084	110.9
28	24.65483235	4	0	1	0	0	11.31	8.61	0.08	2.06	0.54	128	356	0	29063	3153	121.1
28	24.65483235	4	0	1	0	0	11.31	8.61	0.08	2.06	0.54	128	356	0	44645	3094	92.55
28	24.65483235	4	0	1	0	0	11.31	8.61	0.08	2.06	0.54	128	356	0	NA	NA	NA
35	NA	7	0	3	1	1	8.1	6.3	0.02	1.43	0.3	141	222	1	4799	741.4	61.2
35	NA	7	0	3	1	1	8.1	6.3	0.02	1.43	0.3	141	222	1	NA	NA	NA
35	NA	7	0	3	1	1	8.1	6.3	0.02	1.43	0.3	141	222	1	NA	NA	NA
35	NA	7	0	3	1	1	8.1	6.3	0.02	1.43	0.3	141	222	1	NA	NA	NA
35	NA	7	0	3	1	1	8.1	6.3	0.02	1.43	0.3	141	222	1	NA	NA	NA
30	20.83252961	4	0	1	0	0	5.04	2.61	0.13	1.94	0.35	124	247	0	6574	775.4	59.13
30	20.83252961	4	0	1	0	0	5.04	2.61	0.13	1.94	0.35	124	247	0	13659	NA	119.3
30	20.83252961	4	0	1	0	0	5.04	2.61	0.13	1.94	0.35	124	247	0	26978	NA	91.45
30	20.83252961	4	0	1	0	0	5.04	2.61	0.13	1.94	0.35	124	247	0	NA	NA	NA
30	20.83252961	4	0	1	0	0	5.04	2.61	0.13	1.94	0.35	124	247	0	NA	NA	NA
24	23.23345618	5	0	2	0	1	7.71	5.55	0.24	1.45	0.45	1118	211	0	16844	NA	69.45
24	23.23345618	5	0	2	0	1	7.71	5.55	0.24	1.45	0.45	1118	211	0	24972	2790	55.2
24	23.23345618	5	0	2	0	1	7.71	5.55	0.24	1.45	0.45	1118	211	1	143871	6282	70.39
24	23.23345618	5	0	2	0	1	7.71	5.55	0.24	1.45	0.45	1118	211	1	NA	NA	NA
24	23.23345618	5	0	2	0	1	7.71	5.55	0.24	1.45	0.45	1118	211	1	NA	NA	NA
35	21.50188649	4	0	4	1	2	6.06	3.76	0.1	1.74	0.44	117	152	0	1012	818.3	59.86
35	21.50188649	4	0	4	1	2	6.06	3.76	0.1	1.74	0.44	117	152	0	13837	1029	63.71
35	21.50188649	4	0	4	1	2	6.06	3.76	0.1	1.74	0.44	117	152	0	32679	2024	49.36
35	21.50188649	4	0	4	1	2	6.06	3.76	0.1	1.74	0.44	117	152	0	49332	3120	49.54
35	21.50188649	4	0	4	1	2	6.06	3.76	0.1	1.74	0.44	117	152	0	54637	3148	86.56
40	19.13265306	4	0	2	1	0	10.07	6.35	0.32	2.85	0.52	126	243	0	1488	758.7	58.94
40	19.13265306	4	0	2	1	0	10.07	6.35	0.32	2.85	0.52	126	243	0	9532	1020	76.18
40	19.13265306	4	0	2	1	0	10.07	6.35	0.32	2.85	0.52	126	243	0	17517	834.2	70.19
40	19.13265306	4	0	2	1	0	10.07	6.35	0.32	2.85	0.52	126	243	0	25757	764.9	54.26
40	19.13265306	4	0	2	1	0	10.07	6.35	0.32	2.85	0.52	126	243	1	24316	607.6	90.88
26	17.89802289	9	0	3	0	2	8.22	5.75	0.12	1.79	0.53	113	262	0	46141	NA	117.5
26	17.89802289	9	0	3	0	2	8.22	5.75	0.12	1.79	0.53	113	262	0	83948	NA	120.1
26	17.89802289	9	0	3	0	2	8.22	5.75	0.12	1.79	0.53	113	262	0	101057	4347	98.78
26	17.89802289	9	0	3	0	2	8.22	5.75	0.12	1.79	0.53	113	262	0	98965	4727	117.8
26	17.89802289	9	0	3	0	2	8.22	5.75	0.12	1.79	0.53	113	262	0	104995	7184	158.9
37	17.578125	6	0	2	1	0	6.69	4.29	0.1	1.8	0.48	119	136	0	8548	1631	87.65
37	17.578125	6	0	2	1	0	6.69	4.29	0.1	1.8	0.48	119	136	0	20541	2058	89.06
37	17.578125	6	0	2	1	0	6.69	4.29	0.1	1.8	0.48	119	136	0	47218	2568	79.98
37	17.578125	6	0	2	1	0	6.69	4.29	0.1	1.8	0.48	119	136	0	110254	3812	112.7
37	17.578125	6	0	2	1	0	6.69	4.29	0.1	1.8	0.48	119	136	0	NA	NA	NA
35	NA	5	0	2	1	0	NA	NA	NA	NA	NA	NA	NA	1	197.5	413.1	28.04
35	NA	5	0	2	1	0	NA	NA	NA	NA	NA	NA	NA	1	NA	NA	NA
35	NA	5	0	2	1	0	NA	NA	NA	NA	NA	NA	NA	1	NA	NA	NA
35	NA	5	0	2	1	0	NA	NA	NA	NA	NA	NA	NA	1	NA	NA	NA
35	NA	5	0	2	1	0	NA	NA	NA	NA	NA	NA	NA	1	NA	NA	NA
28	17.96875	4	0	2	0	1	6.45	4.46	0.21	1.37	0.39	130	2.53	0	1119	1027	95.09
28	17.96875	4	0	2	0	1	6.45	4.46	0.21	1.37	0.39	130	2.53	0	2273	1639	94.62
28	17.96875	4	0	2	0	1	6.45	4.46	0.21	1.37	0.39	130	2.53	0	6249	1620	86.88
28	17.96875	4	0	2	0	1	6.45	4.46	0.21	1.37	0.39	130	2.53	0	25354	2859	79.56
28	17.96875	4	0	2	0	1	6.45	4.46	0.21	1.37	0.39	130	2.53	0	NA	NA	NA
30	21.484375	7	0	2	1	0	7.8	5.31	0.12	1.93	0.42	110	227	0	149606	5456	107.4
30	21.484375	7	0	2	1	0	7.8	5.31	0.12	1.93	0.42	110	227	0	NA	NA	NA
30	21.484375	7	0	2	1	0	7.8	5.31	0.12	1.93	0.42	110	227	0	NA	NA	NA
30	21.484375	7	0	2	1	0	7.8	5.31	0.12	1.93	0.42	110	227	0	NA	NA	NA
30	21.484375	7	0	2	1	0	7.8	5.31	0.12	1.93	0.42	110	227	0	NA	NA	NA
34	NA	6	0	2	0	1	NA	NA	NA	NA	NA	NA	NA	1	1540	NA	10.58
34	NA	6	0	2	0	1	NA	NA	NA	NA	NA	NA	NA	1	NA	NA	NA
34	NA	6	0	2	0	1	NA	NA	NA	NA	NA	NA	NA	1	NA	NA	NA
34	NA	6	0	2	0	1	NA	NA	NA	NA	NA	NA	NA	1	NA	NA	NA
34	NA	6	0	2	0	1	NA	NA	NA	NA	NA	NA	NA	1	NA	NA	NA
29	20.44913742	5	0	2	0	1	7.24	4.92	0.16	1.67	0.46	139	263	0	33029	3246	100.2
29	20.44913742	5	0	2	0	1	7.24	4.92	0.16	1.67	0.46	139	263	0	80377	5470	75.14
29	20.44913742	5	0	2	0	1	7.24	4.92	0.16	1.67	0.46	139	263	0	149096	10747	84.19
29	20.44913742	5	0	2	0	1	7.24	4.92	0.16	1.67	0.46	139	263	0	186886	16147	91.8
29	20.44913742	5	0	2	0	1	7.24	4.92	0.16	1.67	0.46	139	263	0	199412	15923	111.4
26	16.796875	4	0	4	0	3	8.13	4.89	0.18	2.74	0.28	122	151	0	486.8	928.1	190.8
26	16.796875	4	0	4	0	3	8.13	4.89	0.18	2.74	0.28	122	151	0	1336	1043	142.9
26	16.796875	4	0	4	0	3	8.13	4.89	0.18	2.74	0.28	122	151	0	3217	1022	110.6
26	16.796875	4	0	4	0	3	8.13	4.89	0.18	2.74	0.28	122	151	0	6203	1159	98.14
26	16.796875	4	0	4	0	3	8.13	4.89	0.18	2.74	0.28	122	151	0	15600	1524	140.8
28	25.2825699	6	0	2	0	1	7.66	5.02	0.07	2.03	0.51	117	288	0	4719	NA	68.85
28	25.2825699	6	0	2	0	1	7.66	5.02	0.07	2.03	0.51	117	288	0	32754	1509	43.11
28	25.2825699	6	0	2	0	1	7.66	5.02	0.07	2.03	0.51	117	288	0	62809	2321	62.46
28	25.2825699	6	0	2	0	1	7.66	5.02	0.07	2.03	0.51	117	288	0	84884	3554	70.77
28	25.2825699	6	0	2	0	1	7.66	5.02	0.07	2.03	0.51	117	288	0	120236	7053	78.62
35	19.97918835	5	0	2	0	1	3.77	2.41	0.12	0.93	0.28	92	203	0	2035	999.8	77.7
35	19.97918835	5	0	2	0	1	3.77	2.41	0.12	0.93	0.28	92	203	0	6586	638.1	74.87
35	19.97918835	5	0	2	0	1	3.77	2.41	0.12	0.93	0.28	92	203	1	22924	922	119.9
35	19.97918835	5	0	2	0	1	3.77	2.41	0.12	0.93	0.28	92	203	1	NA	NA	NA
35	19.97918835	5	0	2	0	1	3.77	2.41	0.12	0.93	0.28	92	203	1	NA	NA	NA
26	21.484375	5	0	3	0	2	6.73	4.44	0.22	1.73	0.32	118	183	0	5829	2229	105.3
26	21.484375	5	0	3	0	2	6.73	4.44	0.22	1.73	0.32	118	183	0	13207	2987	109
26	21.484375	5	0	3	0	2	6.73	4.44	0.22	1.73	0.32	118	183	0	33118	3830	105.7
26	21.484375	5	0	3	0	2	6.73	4.44	0.22	1.73	0.32	118	183	0	84454	5252	98.48
26	21.484375	5	0	3	0	2	6.73	4.44	0.22	1.73	0.32	118	183	0	114300	6864	108
24	26.43807082	7	0	2	0	1	17.32	12.8	0.61	3.07	0.78	141	311	0	71476	3558	123
24	26.43807082	7	0	2	0	1	17.32	12.8	0.61	3.07	0.78	141	311	0	105750	3996	130.5
24	26.43807082	7	0	2	0	1	17.32	12.8	0.61	3.07	0.78	141	311	0	158426	5551	71.74
24	26.43807082	7	0	2	0	1	17.32	12.8	0.61	3.07	0.78	141	311	0	191016	5594	94.7
24	26.43807082	7	0	2	0	1	17.32	12.8	0.61	3.07	0.78	141	311	0	NA	NA	NA
37	NA	7	0	6	1	4	NA	NA	NA	NA	NA	NA	NA	0	7990	741.2	66.07
37	NA	7	0	6	1	4	NA	NA	NA	NA	NA	NA	NA	0	NA	NA	NA
37	NA	7	0	6	1	4	NA	NA	NA	NA	NA	NA	NA	0	NA	NA	NA
37	NA	7	0	6	1	4	NA	NA	NA	NA	NA	NA	NA	0	NA	NA	NA
37	NA	7	0	6	1	4	NA	NA	NA	NA	NA	NA	NA	0	NA	NA	NA
27	27.25088745	4	0	2	0	0	11.2	7.62	0.24	2.84	0.47	137	346	0	471.6	410	75.38
27	27.25088745	4	0	2	0	0	11.2	7.62	0.24	2.84	0.47	137	346	1	48.98	255.6	3.56
27	27.25088745	4	0	2	0	0	11.2	7.62	0.24	2.84	0.47	137	346	1	NA	NA	NA
27	27.25088745	4	0	2	0	0	11.2	7.62	0.24	2.84	0.47	137	346	1	NA	NA	NA
27	27.25088745	4	0	2	0	0	11.2	7.62	0.24	2.84	0.47	137	346	1	NA	NA	NA
27	18.82711104	10	0	2	0	1	6.57	3.9	0.12	2.23	0.28	127	250	0	62926	NA	98.44
27	18.82711104	10	0	2	0	1	6.57	3.9	0.12	2.23	0.28	127	250	0	NA	NA	NA
27	18.82711104	10	0	2	0	1	6.57	3.9	0.12	2.23	0.28	127	250	0	NA	NA	NA
27	18.82711104	10	0	2	0	1	6.57	3.9	0.12	2.23	0.28	127	250	0	NA	NA	NA
27	18.82711104	10	0	2	0	1	6.57	3.9	0.12	2.23	0.28	127	250	0	NA	NA	NA
31	NA	7	0	4	1	1	NA	NA	NA	NA	NA	NA	NA	1	369.6	NA	65.02
31	NA	7	0	4	1	1	NA	NA	NA	NA	NA	NA	NA	1	NA	NA	NA
31	NA	7	0	4	1	1	NA	NA	NA	NA	NA	NA	NA	1	NA	NA	NA
31	NA	7	0	4	1	1	NA	NA	NA	NA	NA	NA	NA	1	NA	NA	NA
31	NA	7	0	4	1	1	NA	NA	NA	NA	NA	NA	NA	1	NA	NA	NA
24	23.05175491	8	0	1	0	0	7.09	4.47	0.1	2.03	0.48	141	264	0	472.8	NA	64.67
24	23.05175491	8	0	1	0	0	7.09	4.47	0.1	2.03	0.48	141	264	0	3739	876.6	52.53
24	23.05175491	8	0	1	0	0	7.09	4.47	0.1	2.03	0.48	141	264	0	6274	NA	24.95
24	23.05175491	8	0	1	0	0	7.09	4.47	0.1	2.03	0.48	141	264	1	7946	366.1	58.86
24	23.05175491	8	0	1	0	0	7.09	4.47	0.1	2.03	0.48	141	264	1	NA	NA	NA
27	20.82999519	7	0	2	0	1	9.16	6.39	0.1	2.23	0.41	138	278	0	172.6	NA	54.79
27	20.82999519	7	0	2	0	1	9.16	6.39	0.1	2.23	0.41	138	278	0	12436	1132	109.7
27	20.82999519	7	0	2	0	1	9.16	6.39	0.1	2.23	0.41	138	278	0	19191	1165	75.29
27	20.82999519	7	0	2	0	1	9.16	6.39	0.1	2.23	0.41	138	278	0	26551	1045	43.45
27	20.82999519	7	0	2	0	1	9.16	6.39	0.1	2.23	0.41	138	278	1	18028	1189	75.14
28	20.00457247	5	0	3	1	1	NA	NA	NA	NA	NA	NA	NA	1	17101	2376	86.34
28	20.00457247	5	0	3	1	1	NA	NA	NA	NA	NA	NA	NA	1	NA	NA	NA
28	20.00457247	5	0	3	1	1	NA	NA	NA	NA	NA	NA	NA	1	NA	NA	NA
28	20.00457247	5	0	3	1	1	NA	NA	NA	NA	NA	NA	NA	1	NA	NA	NA
28	20.00457247	5	0	3	1	1	NA	NA	NA	NA	NA	NA	NA	1	NA	NA	NA
30	21.875	5	0	2	0	1	6.18	3.68	0.25	1.81	0.42	124	276	0	2672	2290	70.35
30	21.875	5	0	2	0	1	6.18	3.68	0.25	1.81	0.42	124	276	0	6109	2464	100.9
30	21.875	5	0	2	0	1	6.18	3.68	0.25	1.81	0.42	124	276	0	13569	2701	92.46
30	21.875	5	0	2	0	1	6.18	3.68	0.25	1.81	0.42	124	276	0	36937	3508	101.3
30	21.875	5	0	2	0	1	6.18	3.68	0.25	1.81	0.42	124	276	0	NA	NA	NA
37	NA	5	0	6	0	4	6.96	4.2	0.31	1.8	0.6	86	382	0	6767	1048	116.7
37	NA	5	0	6	0	4	6.96	4.2	0.31	1.8	0.6	86	382	0	73548	2025	85.44
37	NA	5	0	6	0	4	6.96	4.2	0.31	1.8	0.6	86	382	0	104742	2732	94.53
37	NA	5	0	6	0	4	6.96	4.2	0.31	1.8	0.6	86	382	0	153753	4219	103.1
37	NA	5	0	6	0	4	6.96	4.2	0.31	1.8	0.6	86	382	1	2720	NA	NA
27	20.44674202	5	0	3	0	2	10.43	5.76	0.37	3.65	0.64	142	290	0	7348	1689	67.91
27	20.44674202	5	0	3	0	2	10.43	5.76	0.37	3.65	0.64	142	290	0	7569	1419	46.23
27	20.44674202	5	0	3	0	2	10.43	5.76	0.37	3.65	0.64	142	290	1	16653	1456	62.84
27	20.44674202	5	0	3	0	2	10.43	5.76	0.37	3.65	0.64	142	290	1	NA	NA	NA
27	20.44674202	5	0	3	0	2	10.43	5.76	0.37	3.65	0.64	142	290	1	NA	NA	NA
37	17.99816345	5	0	3	2	0	7.33	5.38	0.05	1.38	0.5	104	309	0	1929	477.8	20.2
37	17.99816345	5	0	3	2	0	7.33	5.38	0.05	1.38	0.5	104	309	0	4103	579.7	25.77
37	17.99816345	5	0	3	2	0	7.33	5.38	0.05	1.38	0.5	104	309	0	10882	691.6	52.14
37	17.99816345	5	0	3	2	0	7.33	5.38	0.05	1.38	0.5	104	309	0	22245	1145	55.76
37	17.99816345	5	0	3	2	0	7.33	5.38	0.05	1.38	0.5	104	309	0	37222	1737	73.43
33	17.1875	4	0	4	1	2	5.53	3.31	0.2	1.56	0.43	110	208	0	232.9	616.1	101
33	17.1875	4	0	4	1	2	5.53	3.31	0.2	1.56	0.43	110	208	0	983.4	826.9	104.6
33	17.1875	4	0	4	1	2	5.53	3.31	0.2	1.56	0.43	110	208	0	3517	872.9	89.76
33	17.1875	4	0	4	1	2	5.53	3.31	0.2	1.56	0.43	110	208	0	10545	1038	88.07
33	17.1875	4	0	4	1	2	5.53	3.31	0.2	1.56	0.43	110	208	0	24080	1352	90.33
39	18.14486863	8	0	7	1	5	5.88	3.66	0.12	1.69	0.39	118	252	0	80268	NA	50.97
39	18.14486863	8	0	7	1	5	5.88	3.66	0.12	1.69	0.39	118	252	1	73363	1482	60.61
39	18.14486863	8	0	7	1	5	5.88	3.66	0.12	1.69	0.39	118	252	1	NA	NA	NA
39	18.14486863	8	0	7	1	5	5.88	3.66	0.12	1.69	0.39	118	252	1	NA	NA	NA
39	18.14486863	8	0	7	1	5	5.88	3.66	0.12	1.69	0.39	118	252	1	NA	NA	NA
28	27.34375	4	0	2	0	1	9.14	6.07	0.08	2.39	0.55	135	267	0	631.2	3528	190.8
28	27.34375	4	0	2	0	1	9.14	6.07	0.08	2.39	0.55	135	267	0	1602	3682	150.4
28	27.34375	4	0	2	0	1	9.14	6.07	0.08	2.39	0.55	135	267	0	3729	4096	146
28	27.34375	4	0	2	0	1	9.14	6.07	0.08	2.39	0.55	135	267	0	7330	4575	145.2
28	27.34375	4	0	2	0	1	9.14	6.07	0.08	2.39	0.55	135	267	0	13797	4745	152.5
23	21.60410478	7	0	4	0	3	7.5	4.83	0.11	2.07	0.46	120	255	0	8393	495.6	66.92
23	21.60410478	7	0	4	0	3	7.5	4.83	0.11	2.07	0.46	120	255	0	11091	509.3	63.75
23	21.60410478	7	0	4	0	3	7.5	4.83	0.11	2.07	0.46	120	255	1	13599	599.9	65.02
23	21.60410478	7	0	4	0	3	7.5	4.83	0.11	2.07	0.46	120	255	1	NA	NA	NA
23	21.60410478	7	0	4	0	3	7.5	4.83	0.11	2.07	0.46	120	255	1	NA	NA	NA
25	NA	9	0	4	0	3	6.69	4.46	0.11	1.65	0.43	109	247	0	126445	13059	183.1
25	NA	9	0	4	0	3	6.69	4.46	0.11	1.65	0.43	109	247	0	NA	NA	NA
25	NA	9	0	4	0	3	6.69	4.46	0.11	1.65	0.43	109	247	0	NA	NA	NA
25	NA	9	0	4	0	3	6.69	4.46	0.11	1.65	0.43	109	247	0	NA	NA	NA
25	NA	9	0	4	0	3	6.69	4.46	0.11	1.65	0.43	109	247	0	NA	NA	NA
27	25.63691716	5	0	3	1	1	9.04	6.18	0.18	2.16	0.48	145	239	0	21756	2313	70.5
27	25.63691716	5	0	3	1	1	9.04	6.18	0.18	2.16	0.48	145	239	0	60427	3934	86.08
27	25.63691716	5	0	3	1	1	9.04	6.18	0.18	2.16	0.48	145	239	0	115855	6155	103.9
27	25.63691716	5	0	3	1	1	9.04	6.18	0.18	2.16	0.48	145	239	0	177088	8433	106.7
27	25.63691716	5	0	3	1	1	9.04	6.18	0.18	2.16	0.48	145	239	0	244018	9785	190.8
30	26.29848784	4	0	4	0	3	8.6	5.83	0.11	2.32	0.3	135	322	0	540.4	619.8	92.89
30	26.29848784	4	0	4	0	3	8.6	5.83	0.11	2.32	0.3	135	322	0	1201	888.6	105.5
30	26.29848784	4	0	4	0	3	8.6	5.83	0.11	2.32	0.3	135	322	0	3977	1163	116.4
30	26.29848784	4	0	4	0	3	8.6	5.83	0.11	2.32	0.3	135	322	0	6690	1165	119.5
30	26.29848784	4	0	4	0	3	8.6	5.83	0.11	2.32	0.3	135	322	0	16451	1834	102.5
29	23.4375	5	0	3	0	2	5.96	4.22	0.11	1.13	0.48	125	133	0	2787	1061	78.66
29	23.4375	5	0	3	0	2	5.96	4.22	0.11	1.13	0.48	125	133	1	7788	792.6	54.49
29	23.4375	5	0	3	0	2	5.96	4.22	0.11	1.13	0.48	125	133	1	NA	NA	NA
29	23.4375	5	0	3	0	2	5.96	4.22	0.11	1.13	0.48	125	133	1	NA	NA	NA
29	23.4375	5	0	3	0	2	5.96	4.22	0.11	1.13	0.48	125	133	1	NA	NA	NA
31	19.6282647	4	0	1	0	0	8.35	4.81	0.05	2.95	0.52	127	308	0	1458	972.7	80.16
31	19.6282647	4	0	1	0	0	8.35	4.81	0.05	2.95	0.52	127	308	0	3486	504.5	45.9
31	19.6282647	4	0	1	0	0	8.35	4.81	0.05	2.95	0.52	127	308	1	5465	655.5	45.75
31	19.6282647	4	0	1	0	0	8.35	4.81	0.05	2.95	0.52	127	308	1	NA	NA	NA
31	19.6282647	4	0	1	0	0	8.35	4.81	0.05	2.95	0.52	127	308	1	NA	NA	NA
29	15.625	6	0	4	1	2	10.04	7.45	0.13	2.03	0.41	109	231	0	103318	6436	155.5
29	15.625	6	0	4	1	2	10.04	7.45	0.13	2.03	0.41	109	231	0	102568	6189	184.2
29	15.625	6	0	4	1	2	10.04	7.45	0.13	2.03	0.41	109	231	0	94987	NA	190.8
29	15.625	6	0	4	1	2	10.04	7.45	0.13	2.03	0.41	109	231	0	95157	8338	190.8
29	15.625	6	0	4	1	2	10.04	7.45	0.13	2.03	0.41	109	231	0	78066	14425	190.8
32	17.14677641	10	0	5	1	3	5.33	3.38	0.05	1.62	0.27	142	232	0	10964	564.1	67.69
32	17.14677641	10	0	5	1	3	5.33	3.38	0.05	1.62	0.27	142	232	0	30509	776.3	62.14
32	17.14677641	10	0	5	1	3	5.33	3.38	0.05	1.62	0.27	142	232	0	67716	1695	56.39
32	17.14677641	10	0	5	1	3	5.33	3.38	0.05	1.62	0.27	142	232	0	NA	NA	NA
32	17.14677641	10	0	5	1	3	5.33	3.38	0.05	1.62	0.27	142	232	0	NA	NA	NA
37	20.42941836	4	0	4	1	2	4.77	2.19	0.1	2.15	0.31	111	244	0	10723	903.2	59.08
37	20.42941836	4	0	4	1	2	4.77	2.19	0.1	2.15	0.31	111	244	0	NA	NA	NA
37	20.42941836	4	0	4	1	2	4.77	2.19	0.1	2.15	0.31	111	244	0	NA	NA	NA
37	20.42941836	4	0	4	1	2	4.77	2.19	0.1	2.15	0.31	111	244	0	NA	NA	NA
37	20.42941836	4	0	4	1	2	4.77	2.19	0.1	2.15	0.31	111	244	0	NA	NA	NA
29	19.921875	5	0	1	0	0	5.16	2.99	0.09	1.72	0.35	104	208	0	13351	1132	90.62
29	19.921875	5	0	1	0	0	5.16	2.99	0.09	1.72	0.35	104	208	0	22410	1269	107.2
29	19.921875	5	0	1	0	0	5.16	2.99	0.09	1.72	0.35	104	208	0	34956	1722	128.4
29	19.921875	5	0	1	0	0	5.16	2.99	0.09	1.72	0.35	104	208	0	75248	3419	89.97
29	19.921875	5	0	1	0	0	5.16	2.99	0.09	1.72	0.35	104	208	0	NA	NA	NA
33	17.68990635	6	0	4	1	2	7.45	4.57	0.08	2.29	0.5	140	225	0	31057	1491	49.63
33	17.68990635	6	0	4	1	2	7.45	4.57	0.08	2.29	0.5	140	225	0	52478	1610	97.43
33	17.68990635	6	0	4	1	2	7.45	4.57	0.08	2.29	0.5	140	225	0	71556	1732	45.4
33	17.68990635	6	0	4	1	2	7.45	4.57	0.08	2.29	0.5	140	225	0	114155	2614	57.3
33	17.68990635	6	0	4	1	2	7.45	4.57	0.08	2.29	0.5	140	225	0	197461	4077	79.9
27	20.02884153	5	0	4	0	3	8.88	5.25	0.17	2.99	0.45	131	251	0	5070	1660	74.93
27	20.02884153	5	0	4	0	3	8.88	5.25	0.17	2.99	0.45	131	251	0	22934	3309	69
27	20.02884153	5	0	4	0	3	8.88	5.25	0.17	2.99	0.45	131	251	0	43769	2665	62.31
27	20.02884153	5	0	4	0	3	8.88	5.25	0.17	2.99	0.45	131	251	1	39493	1771	63.9
27	20.02884153	5	0	4	0	3	8.88	5.25	0.17	2.99	0.45	131	251	1	NA	NA	NA
39	21.43086044	5	0	7	1	5	7.46	4.3	0.11	2.41	0.63	137	303	0	50319	2626	72.46
39	21.43086044	5	0	7	1	5	7.46	4.3	0.11	2.41	0.63	137	303	0	182988	9540	83.63
39	21.43086044	5	0	7	1	5	7.46	4.3	0.11	2.41	0.63	137	303	0	130400	8164	89.42
39	21.43086044	5	0	7	1	5	7.46	4.3	0.11	2.41	0.63	137	303	0	98130	8908	89.86
39	21.43086044	5	0	7	1	5	7.46	4.3	0.11	2.41	0.63	137	303	0	81547	11230	87.06
39	20.1171875	4	0	9	1	7	7.84	5.12	0.07	2.13	0.49	135	214	0	729	1831	102
39	20.1171875	4	0	9	1	7	7.84	5.12	0.07	2.13	0.49	135	214	0	4769	2610	102.9
39	20.1171875	4	0	9	1	7	7.84	5.12	0.07	2.13	0.49	135	214	0	9128	2286	98.08
39	20.1171875	4	0	9	1	7	7.84	5.12	0.07	2.13	0.49	135	214	0	11827	1246	76.86
39	20.1171875	4	0	9	1	7	7.84	5.12	0.07	2.13	0.49	135	214	1	9342	839.6	90.72
29	18.21832243	4	0	2	0	1	5.96	3.33	0.17	1.99	0.45	135	261	0	9401	1278	152.4
29	18.21832243	4	0	2	0	1	5.96	3.33	0.17	1.99	0.45	135	261	0	19994	1257	109.3
29	18.21832243	4	0	2	0	1	5.96	3.33	0.17	1.99	0.45	135	261	0	40662	1313	118.5
29	18.21832243	4	0	2	0	1	5.96	3.33	0.17	1.99	0.45	135	261	0	71406	1860	113.8
29	18.21832243	4	0	2	0	1	5.96	3.33	0.17	1.99	0.45	135	261	0	103486	2200	104.1
36	19.10009183	5	0	5	0	4	10.19	7.26	0.17	1.95	0.76	128	247	0	2187	NA	64.89
36	19.10009183	5	0	5	0	4	10.19	7.26	0.17	1.95	0.76	128	247	0	49133	3163	91.15
36	19.10009183	5	0	5	0	4	10.19	7.26	0.17	1.95	0.76	128	247	0	101705	4288	104.4
36	19.10009183	5	0	5	0	4	10.19	7.26	0.17	1.95	0.76	128	247	0	148016	7351	92.11
36	19.10009183	5	0	5	0	4	10.19	7.26	0.17	1.95	0.76	128	247	0	146276	7495	93.69
25	16.015625	6	1	2	1	0	11.67	8.57	0.07	2.33	0.67	112	304	0	42060	2791	125.1
25	16.015625	6	1	2	1	0	11.67	8.57	0.07	2.33	0.67	112	304	0	74833	4275	115.1
25	16.015625	6	1	2	1	0	11.67	8.57	0.07	2.33	0.67	112	304	0	117835	4897	117.5
25	16.015625	6	1	2	1	0	11.67	8.57	0.07	2.33	0.67	112	304	0	156618	6516	117
25	16.015625	6	1	2	1	0	11.67	8.57	0.07	2.33	0.67	112	304	0	NA	NA	NA
42	NA	6	0	7	1	5	NA	NA	NA	NA	NA	NA	NA	1	83.25	774	774
42	NA	6	0	7	1	5	NA	NA	NA	NA	NA	NA	NA	1	NA	NA	NA
42	NA	6	0	7	1	5	NA	NA	NA	NA	NA	NA	NA	1	NA	NA	NA
42	NA	6	0	7	1	5	NA	NA	NA	NA	NA	NA	NA	1	NA	NA	NA
42	NA	6	0	7	1	5	NA	NA	NA	NA	NA	NA	NA	1	NA	NA	NA
27	22.83287935	6	0	1	0	0	8.07	5.81	0.1	2.01	0.42	115	250	0	83230	4703	64.13
27	22.83287935	6	0	1	0	0	8.07	5.81	0.1	2.01	0.42	115	250	0	NA	NA	NA
27	22.83287935	6	0	1	0	0	8.07	5.81	0.1	2.01	0.42	115	250	0	NA	NA	NA
27	22.83287935	6	0	1	0	0	8.07	5.81	0.1	2.01	0.42	115	250	0	NA	NA	NA
27	22.83287935	6	0	1	0	0	8.07	5.81	0.1	2.01	0.42	115	250	0	NA	NA	NA
27	NA	7	0	1	0	0	7.91	5.03	0.13	2.18	0.54	130	207	0	77793	3415	79.48
27	NA	7	0	1	0	0	7.91	5.03	0.13	2.18	0.54	130	207	0	133735	4606	85.28
27	NA	7	0	1	0	0	7.91	5.03	0.13	2.18	0.54	130	207	0	156756	4488	83.63
27	NA	7	0	1	0	0	7.91	5.03	0.13	2.18	0.54	130	207	0	NA	NA	NA
27	NA	7	0	1	0	0	7.91	5.03	0.13	2.18	0.54	130	207	0	NA	NA	NA
27	NA	6	0	3	0	2	6.94	4.84	0.06	1.64	0.38	136	239	0	72446	2708	96.01
27	NA	6	0	3	0	2	6.94	4.84	0.06	1.64	0.38	136	239	0	108115	3344	103
27	NA	6	0	3	0	2	6.94	4.84	0.06	1.64	0.38	136	239	0	159659	5330	113.3
27	NA	6	0	3	0	2	6.94	4.84	0.06	1.64	0.38	136	239	0	NA	NA	NA
27	NA	6	0	3	0	2	6.94	4.84	0.06	1.64	0.38	136	239	0	NA	NA	NA
32	16.73111243	10	0	3	0	2	8.13	5.76	0.04	1.89	0.41	117	238	0	283643	7898	166.9
32	16.73111243	10	0	3	0	2	8.13	5.76	0.04	1.89	0.41	117	238	0	245646	7759	190.8
32	16.73111243	10	0	3	0	2	8.13	5.76	0.04	1.89	0.41	117	238	0	NA	NA	NA
32	16.73111243	10	0	3	0	2	8.13	5.76	0.04	1.89	0.41	117	238	0	NA	NA	NA
32	16.73111243	10	0	3	0	2	8.13	5.76	0.04	1.89	0.41	117	238	0	NA	NA	NA
33	25.390625	5	0	3	0	2	6.71	4.77	0.12	1.31	0.48	131	218	0	637.2	1213	63.21
33	25.390625	5	0	3	0	2	6.71	4.77	0.12	1.31	0.48	131	218	0	3314	1266	106.1
33	25.390625	5	0	3	0	2	6.71	4.77	0.12	1.31	0.48	131	218	0	23134	2122	74.56
33	25.390625	5	0	3	0	2	6.71	4.77	0.12	1.31	0.48	131	218	0	83654	3916	78.82
33	25.390625	5	0	3	0	2	6.71	4.77	0.12	1.31	0.48	131	218	0	148003	6580	94.1
28	19.25702882	5	0	2	0	1	7.78	5.65	0.16	1.47	0.47	126	215	0	19348	1409	91.9
28	19.25702882	5	0	2	0	1	7.78	5.65	0.16	1.47	0.47	126	215	0	46378	2443	87.5
28	19.25702882	5	0	2	0	1	7.78	5.65	0.16	1.47	0.47	126	215	0	124495	6544	105.8
28	19.25702882	5	0	2	0	1	7.78	5.65	0.16	1.47	0.47	126	215	0	129140	8742	155
28	19.25702882	5	0	2	0	1	7.78	5.65	0.16	1.47	0.47	126	215	0	118150	NA	180.6
28	21.484375	6	0	3	0	2	13.35	10.55	0.07	2.06	0.65	123	191	0	141492	5335	73.7
28	21.484375	6	0	3	0	2	13.35	10.55	0.07	2.06	0.65	123	191	0	NA	NA	NA
28	21.484375	6	0	3	0	2	13.35	10.55	0.07	2.06	0.65	123	191	0	NA	NA	NA
28	21.484375	6	0	3	0	2	13.35	10.55	0.07	2.06	0.65	123	191	0	NA	NA	NA
28	21.484375	6	0	3	0	2	13.35	10.55	0.07	2.06	0.65	123	191	0	NA	NA	NA
23	21.484375	7	0	1	0	0	7.26	4.94	0.16	1.68	0.46	131	274	0	82918	4907	67.73
23	21.484375	7	0	1	0	0	7.26	4.94	0.16	1.68	0.46	131	274	0	99932	5649	68.72
23	21.484375	7	0	1	0	0	7.26	4.94	0.16	1.68	0.46	131	274	0	NA	NA	NA
23	21.484375	7	0	1	0	0	7.26	4.94	0.16	1.68	0.46	131	274	0	NA	NA	NA
23	21.484375	7	0	1	0	0	7.26	4.94	0.16	1.68	0.46	131	274	0	NA	NA	NA
40	22.72333795	5	0	9	1	6	8.72	6.72	0.03	1.58	0.37	127	223	0	29965	1789	98.67
40	22.72333795	5	0	9	1	6	8.72	6.72	0.03	1.58	0.37	127	223	0	48651	3163	130.1
40	22.72333795	5	0	9	1	6	8.72	6.72	0.03	1.58	0.37	127	223	0	103135	4880	118
40	22.72333795	5	0	9	1	6	8.72	6.72	0.03	1.58	0.37	127	223	0	182540	6665	128.7
40	22.72333795	5	0	9	1	6	8.72	6.72	0.03	1.58	0.37	127	223	0	NA	NA	NA
28	20.76124567	8	0	2	0	1	7.99	5.81	0.12	1.53	0.5	105	183	0	275289	9052	190.8
28	20.76124567	8	0	2	0	1	7.99	5.81	0.12	1.53	0.5	105	183	0	NA	NA	NA
28	20.76124567	8	0	2	0	1	7.99	5.81	0.12	1.53	0.5	105	183	0	NA	NA	NA
28	20.76124567	8	0	2	0	1	7.99	5.81	0.12	1.53	0.5	105	183	0	NA	NA	NA
28	20.76124567	8	0	2	0	1	7.99	5.81	0.12	1.53	0.5	105	183	0	NA	NA	NA
31	NA	5	0	4	0	3	6.03	3.41	0.26	1.74	0.58	128	211	0	15511	1476	68.41
31	NA	5	0	4	0	3	6.03	3.41	0.26	1.74	0.58	128	211	0	39472	2007	122.6
31	NA	5	0	4	0	3	6.03	3.41	0.26	1.74	0.58	128	211	0	94552	3178	131.5
31	NA	5	0	4	0	3	6.03	3.41	0.26	1.74	0.58	128	211	0	129628	4455	162.8
31	NA	5	0	4	0	3	6.03	3.41	0.26	1.74	0.58	128	211	0	160067	5573	151.8
36	24.6097337	5	0	3	1	1	6.1	4.32	0.14	1.23	0.38	128	216	0	26252	1919	48.64
36	24.6097337	5	0	3	1	1	6.1	4.32	0.14	1.23	0.38	128	216	0	81594	4330	104.9
36	24.6097337	5	0	3	1	1	6.1	4.32	0.14	1.23	0.38	128	216	0	102066	5480	86.67
36	24.6097337	5	0	3	1	1	6.1	4.32	0.14	1.23	0.38	128	216	1	118500	7364	52.14
36	24.6097337	5	0	3	1	1	6.1	4.32	0.14	1.23	0.38	128	216	1	NA	NA	NA
45	NA	11	NA	6	1	4	NA	NA	NA	NA	NA	NA	NA	0	103107	3820	50.8
45	NA	11	NA	6	1	4	NA	NA	NA	NA	NA	NA	NA	0	NA	NA	NA
45	NA	11	NA	6	1	4	NA	NA	NA	NA	NA	NA	NA	0	NA	NA	NA
45	NA	11	NA	6	1	4	NA	NA	NA	NA	NA	NA	NA	0	NA	NA	NA
45	NA	11	NA	6	1	4	NA	NA	NA	NA	NA	NA	NA	0	NA	NA	NA
35	28.13365651	7	0	4	1	2	12.21	9.24	0.12	2.27	0.55	136	272	0	144369	3783	96.5
35	28.13365651	7	0	4	1	2	12.21	9.24	0.12	2.27	0.55	136	272	0	NA	NA	NA
35	28.13365651	7	0	4	1	2	12.21	9.24	0.12	2.27	0.55	136	272	0	NA	NA	NA
35	28.13365651	7	0	4	1	2	12.21	9.24	0.12	2.27	0.55	136	272	0	NA	NA	NA
35	28.13365651	7	0	4	1	2	12.21	9.24	0.12	2.27	0.55	136	272	0	NA	NA	NA
28	20.02884153	7	0	3	0	2	7.29	4.91	0.15	1.87	0.33	113	257	0	99206	6342	105.1
28	20.02884153	7	0	3	0	2	7.29	4.91	0.15	1.87	0.33	113	257	0	NA	NA	NA
28	20.02884153	7	0	3	0	2	7.29	4.91	0.15	1.87	0.33	113	257	0	NA	NA	NA
28	20.02884153	7	0	3	0	2	7.29	4.91	0.15	1.87	0.33	113	257	0	NA	NA	NA
28	20.02884153	7	0	3	0	2	7.29	4.91	0.15	1.87	0.33	113	257	0	NA	NA	NA
30	24.03460984	20	0	4	1	2	15.22	12.72	0.08	1.69	0.72	116	217	0	NA	NA	NA
30	24.03460984	20	0	4	1	2	15.22	12.72	0.08	1.69	0.72	116	217	0	NA	NA	NA
30	24.03460984	20	0	4	1	2	15.22	12.72	0.08	1.69	0.72	116	217	0	NA	NA	NA
30	24.03460984	20	0	4	1	2	15.22	12.72	0.08	1.69	0.72	116	217	0	NA	NA	NA
30	24.03460984	20	0	4	1	2	15.22	12.72	0.08	1.69	0.72	116	217	0	NA	NA	NA
28	NA	5	0	2	0	1	6.25	3.52	0.41	1.98	0.31	142	277	0	367.4	357.8	27.28
28	NA	5	0	2	0	1	6.25	3.52	0.41	1.98	0.31	142	277	0	306.3	298.6	44.36
28	NA	5	0	2	0	1	6.25	3.52	0.41	1.98	0.31	142	277	0	102.5	146.6	3.65
28	NA	5	0	2	0	1	6.25	3.52	0.41	1.98	0.31	142	277	1	17.08	NA	1.49
28	NA	5	0	2	0	1	6.25	3.52	0.41	1.98	0.31	142	277	1	NA	NA	NA
29	22.26847034	7	0	3	2	0	8.1	5.37	0.08	2.28	0.35	121	162	0	204925	7092	190.8
29	22.26847034	7	0	3	2	0	8.1	5.37	0.08	2.28	0.35	121	162	0	234122	10177	113.3
29	22.26847034	7	0	3	2	0	8.1	5.37	0.08	2.28	0.35	121	162	0	183503	8470	150.8
29	22.26847034	7	0	3	2	0	8.1	5.37	0.08	2.28	0.35	121	162	0	NA	NA	NA
29	22.26847034	7	0	3	2	0	8.1	5.37	0.08	2.28	0.35	121	162	0	NA	NA	NA
28	22.18934911	8	0	1	0	0	8.31	5.87	0.13	1.79	0.51	127	253	0	79048	4031	68.69
28	22.18934911	8	0	1	0	0	8.31	5.87	0.13	1.79	0.51	127	253	0	89819	4229	57
28	22.18934911	8	0	1	0	0	8.31	5.87	0.13	1.79	0.51	127	253	0	84941	5705	71.57
28	22.18934911	8	0	1	0	0	8.31	5.87	0.13	1.79	0.51	127	253	0	84118	5450	65.86
28	22.18934911	8	0	1	0	0	8.31	5.87	0.13	1.79	0.51	127	253	0	NA	NA	NA
28	22.86236854	6	0	6	0	5	7.76	5.06	0.08	2.03	0.57	128	244	0	16336	1503	50.35
28	22.86236854	6	0	6	0	5	7.76	5.06	0.08	2.03	0.57	128	244	0	25712	2176	101.1
28	22.86236854	6	0	6	0	5	7.76	5.06	0.08	2.03	0.57	128	244	0	42425	2506	98.96
28	22.86236854	6	0	6	0	5	7.76	5.06	0.08	2.03	0.57	128	244	0	57206	4010	110.2
28	22.86236854	6	0	6	0	5	7.76	5.06	0.08	2.03	0.57	128	244	0	65727	4536	91.63
23	18.359375	6	0	1	0	0	9.67	7.04	0.29	1.77	0.52	101	416	0	9855	1286	37.83
23	18.359375	6	0	1	0	0	9.67	7.04	0.29	1.77	0.52	101	416	0	18029	1634	31.84
23	18.359375	6	0	1	0	0	9.67	7.04	0.29	1.77	0.52	101	416	0	NA	NA	NA
23	18.359375	6	0	1	0	0	9.67	7.04	0.29	1.77	0.52	101	416	0	NA	NA	NA
23	18.359375	6	0	1	0	0	9.67	7.04	0.29	1.77	0.52	101	416	0	NA	NA	NA
30	21.97133586	4	0	2	0	1	6.61	4.22	0.11	1.8	0.46	130	176	0	311	1972	125.6
30	21.97133586	4	0	2	0	1	6.61	4.22	0.11	1.8	0.46	130	176	0	745.7	1937	107.3
30	21.97133586	4	0	2	0	1	6.61	4.22	0.11	1.8	0.46	130	176	0	1722	1911	126.3
30	21.97133586	4	0	2	0	1	6.61	4.22	0.11	1.8	0.46	130	176	0	4416	2232	144.5
30	21.97133586	4	0	2	0	1	6.61	4.22	0.11	1.8	0.46	130	176	0	13665	2347	153
36	20.99203601	5	0	2	0	1	11.26	8.11	0.07	2.58	0.46	145	334	0	5774	NA	97.2
36	20.99203601	5	0	2	0	1	11.26	8.11	0.07	2.58	0.46	145	334	0	NA	1615	NA
36	20.99203601	5	0	2	0	1	11.26	8.11	0.07	2.58	0.46	145	334	0	12205	1912	152.6
36	20.99203601	5	0	2	0	1	11.26	8.11	0.07	2.58	0.46	145	334	0	32587	2302	89.05
36	20.99203601	5	0	2	0	1	11.26	8.11	0.07	2.58	0.46	145	334	0	66752	3173	93.15
28	24.4646016	6	0	2	0	1	6.75	3.83	0.12	2.28	0.49	122	253	0	297.9	NA	79.64
28	24.4646016	6	0	2	0	1	6.75	3.83	0.12	2.28	0.49	122	253	0	NA	NA	NA
28	24.4646016	6	0	2	0	1	6.75	3.83	0.12	2.28	0.49	122	253	0	NA	NA	NA
28	24.4646016	6	0	2	0	1	6.75	3.83	0.12	2.28	0.49	122	253	0	NA	NA	NA
28	24.4646016	6	0	2	0	1	6.75	3.83	0.12	2.28	0.49	122	253	0	NA	NA	NA
33	NA	6	0	4	1	2	7.3	4.35	0.04	2.38	0.5	121	216	0	63347	2715	84.92
33	NA	6	0	4	1	2	7.3	4.35	0.04	2.38	0.5	121	216	0	85619	2832	78.37
33	NA	6	0	4	1	2	7.3	4.35	0.04	2.38	0.5	121	216	0	108211	3070	87.6
33	NA	6	0	4	1	2	7.3	4.35	0.04	2.38	0.5	121	216	0	NA	NA	NA
33	NA	6	0	4	1	2	7.3	4.35	0.04	2.38	0.5	121	216	0	NA	NA	NA
30	24.4646016	6	0	2	0	1	11.12	6.89	0.19	3.42	0.56	123	277	1	1572	569.6	22.99
30	24.4646016	6	0	2	0	1	11.12	6.89	0.19	3.42	0.56	123	277	1	NA	NA	NA
30	24.4646016	6	0	2	0	1	11.12	6.89	0.19	3.42	0.56	123	277	1	NA	NA	NA
30	24.4646016	6	0	2	0	1	11.12	6.89	0.19	3.42	0.56	123	277	1	NA	NA	NA
30	24.4646016	6	0	2	0	1	11.12	6.89	0.19	3.42	0.56	123	277	1	NA	NA	NA
27	22.77318641	4	0	2	0	1	5.25	2.96	0.06	1.87	0.35	126	257	0	348.4	968.5	123.3
27	22.77318641	4	0	2	0	1	5.25	2.96	0.06	1.87	0.35	126	257	0	1644	1004	91.79
27	22.77318641	4	0	2	0	1	5.25	2.96	0.06	1.87	0.35	126	257	1	8267	1299	97.48
27	22.77318641	4	0	2	0	1	5.25	2.96	0.06	1.87	0.35	126	257	1	NA	NA	NA
27	22.77318641	4	0	2	0	1	5.25	2.96	0.06	1.87	0.35	126	257	1	NA	NA	NA
34	19.53125	4	0	4	1	2	4.99	2.74	0.05	1.9	0.28	122	237	0	802.7	677	91.34
34	19.53125	4	0	4	1	2	4.99	2.74	0.05	1.9	0.28	122	237	0	2737	782.1	80.93
34	19.53125	4	0	4	1	2	4.99	2.74	0.05	1.9	0.28	122	237	0	8565	942.7	78.68
34	19.53125	4	0	4	1	2	4.99	2.74	0.05	1.9	0.28	122	237	0	29640	1273	73.7
34	19.53125	4	0	4	1	2	4.99	2.74	0.05	1.9	0.28	122	237	0	NA	NA	NA
29	NA	8	0	3	0	2	NA	NA	NA	NA	NA	NA	NA	0	156817	6254	94
29	NA	8	0	3	0	2	NA	NA	NA	NA	NA	NA	NA	0	156030	5298	140.6
29	NA	8	0	3	0	2	NA	NA	NA	NA	NA	NA	NA	0	158205	7620	89.75
29	NA	8	0	3	0	2	NA	NA	NA	NA	NA	NA	NA	0	NA	NA	NA
29	NA	8	0	3	0	2	NA	NA	NA	NA	NA	NA	NA	0	NA	NA	NA
32	19.140625	8	0	4	1	2	6.65	4.28	0.09	1.8	0.46	131	229	0	118305	4869	190.8
32	19.140625	8	0	4	1	2	6.65	4.28	0.09	1.8	0.46	131	229	0	NA	NA	NA
32	19.140625	8	0	4	1	2	6.65	4.28	0.09	1.8	0.46	131	229	0	NA	NA	NA
32	19.140625	8	0	4	1	2	6.65	4.28	0.09	1.8	0.46	131	229	0	NA	NA	NA
32	19.140625	8	0	4	1	2	6.65	4.28	0.09	1.8	0.46	131	229	0	NA	NA	NA
33	23.8330046	6	0	3	0	2	10.01	7.21	0.05	2.17	0.56	132	255	0	50165	2095	66.74
33	23.8330046	6	0	3	0	2	10.01	7.21	0.05	2.17	0.56	132	255	0	102233	NA	96.94
33	23.8330046	6	0	3	0	2	10.01	7.21	0.05	2.17	0.56	132	255	0	136579	NA	73.58
33	23.8330046	6	0	3	0	2	10.01	7.21	0.05	2.17	0.56	132	255	0	NA	NA	NA
33	23.8330046	6	0	3	0	2	10.01	7.21	0.05	2.17	0.56	132	255	0	NA	NA	NA
37	26.70940171	7	0	3	0	2	11.31	8.26	0.1	2.62	0.29	141	233	0	55490	3639	90.88
37	26.70940171	7	0	3	0	2	11.31	8.26	0.1	2.62	0.29	141	233	0	86302	4106	65.07
37	26.70940171	7	0	3	0	2	11.31	8.26	0.1	2.62	0.29	141	233	0	153760	6838	86.19
37	26.70940171	7	0	3	0	2	11.31	8.26	0.1	2.62	0.29	141	233	0	161591	8802	89.36
37	26.70940171	7	0	3	0	2	11.31	8.26	0.1	2.62	0.29	141	233	0	153814	9519	81.03
26	23.87511478	4	0	2	1	0	8.24	4.41	0.26	3.05	0.47	120	229	1	841.2	845	55.34
26	23.87511478	4	0	2	1	0	8.24	4.41	0.26	3.05	0.47	120	229	1	NA	NA	NA
26	23.87511478	4	0	2	1	0	8.24	4.41	0.26	3.05	0.47	120	229	1	NA	NA	NA
26	23.87511478	4	0	2	1	0	8.24	4.41	0.26	3.05	0.47	120	229	1	NA	NA	NA
26	23.87511478	4	0	2	1	0	8.24	4.41	0.26	3.05	0.47	120	229	1	NA	NA	NA
32	22.74435347	3	0	5	0	3	5.62	3.23	0.04	2.03	0.3	123	239	0	531.7	670.1	57.69
32	22.74435347	3	0	5	0	3	5.62	3.23	0.04	2.03	0.3	123	239	0	2340	742.2	61.66
32	22.74435347	3	0	5	0	3	5.62	3.23	0.04	2.03	0.3	123	239	0	11757	778.8	65.77
32	22.74435347	3	0	5	0	3	5.62	3.23	0.04	2.03	0.3	123	239	0	28255	1254	72.41
32	22.74435347	3	0	5	0	3	5.62	3.23	0.04	2.03	0.3	123	239	0	61829	2223	68.07
38	22.58270917	5	0	4	1	2	8.78	6.51	0.1	1.69	0.47	123	221	0	20278	1694	135.5
38	22.58270917	5	0	4	1	2	8.78	6.51	0.1	1.69	0.47	123	221	0	34284	2066	102.9
38	22.58270917	5	0	4	1	2	8.78	6.51	0.1	1.69	0.47	123	221	0	56078	2807	114.6
38	22.58270917	5	0	4	1	2	8.78	6.51	0.1	1.69	0.47	123	221	0	NA	NA	NA
38	22.58270917	5	0	4	1	2	8.78	6.51	0.1	1.69	0.47	123	221	0	NA	NA	NA
21	17.36111111	7	0	1	0	0	6.72	4.2	0.19	2	0.3	119	184	0	123473	5836	143.4
21	17.36111111	7	0	1	0	0	6.72	4.2	0.19	2	0.3	119	184	0	NA	NA	NA
21	17.36111111	7	0	1	0	0	6.72	4.2	0.19	2	0.3	119	184	0	NA	NA	NA
21	17.36111111	7	0	1	0	0	6.72	4.2	0.19	2	0.3	119	184	0	NA	NA	NA
21	17.36111111	7	0	1	0	0	6.72	4.2	0.19	2	0.3	119	184	0	NA	NA	NA
24	22.10028959	6	0	3	0	2	5.45	3.14	0.07	1.91	0.32	110	201	0	83552	NA	158.6
24	22.10028959	6	0	3	0	2	5.45	3.14	0.07	1.91	0.32	110	201	0	102501	5001	147.9
24	22.10028959	6	0	3	0	2	5.45	3.14	0.07	1.91	0.32	110	201	0	130079	7781	124
24	22.10028959	6	0	3	0	2	5.45	3.14	0.07	1.91	0.32	110	201	0	NA	NA	NA
24	22.10028959	6	0	3	0	2	5.45	3.14	0.07	1.91	0.32	110	201	0	NA	NA	NA
29	19.18834547	9	0	4	1	2	5.71	4.06	0.02	1.19	0.43	128	187	0	202647	NA	176.8
29	19.18834547	9	0	4	1	2	5.71	4.06	0.02	1.19	0.43	128	187	0	NA	10238	NA
29	19.18834547	9	0	4	1	2	5.71	4.06	0.02	1.19	0.43	128	187	0	145650	NA	NA
29	19.18834547	9	0	4	1	2	5.71	4.06	0.02	1.19	0.43	128	187	1	33199	NA	NA
29	19.18834547	9	0	4	1	2	5.71	4.06	0.02	1.19	0.43	128	187	1	NA	NA	NA
30	21.47762747	9	0	2	1	0	9.17	7.14	0.08	1.36	0.55	120	237	0	134032	9306	90.38
30	21.47762747	9	0	2	1	0	9.17	7.14	0.08	1.36	0.55	120	237	0	NA	NA	NA
30	21.47762747	9	0	2	1	0	9.17	7.14	0.08	1.36	0.55	120	237	0	NA	NA	NA
30	21.47762747	9	0	2	1	0	9.17	7.14	0.08	1.36	0.55	120	237	0	NA	NA	NA
30	21.47762747	9	0	2	1	0	9.17	7.14	0.08	1.36	0.55	120	237	0	NA	NA	NA
28	22.51612641	4	0	3	0	2	7.06	4.07	0.11	2.48	0.38	137	186	0	341.9	1379	65.76
28	22.51612641	4	0	3	0	2	7.06	4.07	0.11	2.48	0.38	137	186	0	2646	1224	105.8
28	22.51612641	4	0	3	0	2	7.06	4.07	0.11	2.48	0.38	137	186	0	15497	1461	111.8
28	22.51612641	4	0	3	0	2	7.06	4.07	0.11	2.48	0.38	137	186	0	29839	1811	145.1
28	22.51612641	4	0	3	0	2	7.06	4.07	0.11	2.48	0.38	137	186	0	66956	3053	111.5
30	19.6282647	7	0	2	1	0	6.62	3.73	0.21	2.14	0.5	121	290	0	40164	2422	68.82
30	19.6282647	7	0	2	1	0	6.62	3.73	0.21	2.14	0.5	121	290	0	63086	3800	77.15
30	19.6282647	7	0	2	1	0	6.62	3.73	0.21	2.14	0.5	121	290	0	NA	NA	NA
30	19.6282647	7	0	2	1	0	6.62	3.73	0.21	2.14	0.5	121	290	0	NA	NA	NA
30	19.6282647	7	0	2	1	0	6.62	3.73	0.21	2.14	0.5	121	290	0	NA	NA	NA
33	22.67995241	7	0	2	1	1	9.56	6.5	0.14	2.36	0.54	144	147	0	13410	635.1	66.38
33	22.67995241	7	0	2	1	1	9.56	6.5	0.14	2.36	0.54	144	147	0	26443	951.9	45.37
33	22.67995241	7	0	2	1	1	9.56	6.5	0.14	2.36	0.54	144	147	0	61023	2299	92.03
33	22.67995241	7	0	2	1	1	9.56	6.5	0.14	2.36	0.54	144	147	0	76554	2875	105.3
33	22.67995241	7	0	2	1	1	9.56	6.5	0.14	2.36	0.54	144	147	0	NA	NA	NA
27	NA	6	0	1	0	0	12.44	8.84	0.17	2.71	0.65	108	343	0	48385	5557	91.91
27	NA	6	0	1	0	0	12.44	8.84	0.17	2.71	0.65	108	343	0	NA	NA	NA
27	NA	6	0	1	0	0	12.44	8.84	0.17	2.71	0.65	108	343	0	NA	NA	NA
27	NA	6	0	1	0	0	12.44	8.84	0.17	2.71	0.65	108	343	0	NA	NA	NA
27	NA	6	0	1	0	0	12.44	8.84	0.17	2.71	0.65	108	343	0	NA	NA	NA
27	19.14672216	6	0	3	0	2	7.32	5.04	0.14	1.63	0.48	122	203	0	129835	4211	147
27	19.14672216	6	0	3	0	2	7.32	5.04	0.14	1.63	0.48	122	203	0	203398	5386	149.7
27	19.14672216	6	0	3	0	2	7.32	5.04	0.14	1.63	0.48	122	203	0	247683	NA	NA
27	19.14672216	6	0	3	0	2	7.32	5.04	0.14	1.63	0.48	122	203	0	NA	NA	NA
27	19.14672216	6	0	3	0	2	7.32	5.04	0.14	1.63	0.48	122	203	0	NA	NA	NA
40	22.31327843	4	0	4	1	2	5.5	3.68	0.16	1.3	0.34	126	237	0	2724	1375	78.24
40	22.31327843	4	0	4	1	2	5.5	3.68	0.16	1.3	0.34	126	237	0	17010	2191	98.92
40	22.31327843	4	0	4	1	2	5.5	3.68	0.16	1.3	0.34	126	237	0	40092	2752	86.65
40	22.31327843	4	0	4	1	2	5.5	3.68	0.16	1.3	0.34	126	237	0	NA	NA	NA
40	22.31327843	4	0	4	1	2	5.5	3.68	0.16	1.3	0.34	126	237	0	NA	NA	NA
34	15.9674844	6	0	3	0	2	NA	NA	NA	NA	NA	NA	NA	0	99016	3403	163.4
34	15.9674844	6	0	3	0	2	NA	NA	NA	NA	NA	NA	NA	0	NA	NA	NA
34	15.9674844	6	0	3	0	2	NA	NA	NA	NA	NA	NA	NA	0	NA	NA	NA
34	15.9674844	6	0	3	0	2	NA	NA	NA	NA	NA	NA	NA	0	NA	NA	NA
34	15.9674844	6	0	3	0	2	NA	NA	NA	NA	NA	NA	NA	0	NA	NA	NA
25	NA	8	0	1	0	0	8	4.76	0.12	2.67	0.42	129	237	0	88711	3515	103.4
25	NA	8	0	1	0	0	8	4.76	0.12	2.67	0.42	129	237	0	1220597	4297	127.8
25	NA	8	0	1	0	0	8	4.76	0.12	2.67	0.42	129	237	0	140777	5342	105.7
25	NA	8	0	1	0	0	8	4.76	0.12	2.67	0.42	129	237	0	143093	4735	82.55
25	NA	8	0	1	0	0	8	4.76	0.12	2.67	0.42	129	237	0	141474	5816	129.4
34	20.88888889	9	0	3	1	1	10.88	8.3	0.22	1.75	0.58	116	338	0	NA	NA	137.2
34	20.88888889	9	0	3	1	1	10.88	8.3	0.22	1.75	0.58	116	338	0	52100	3578	92.62
34	20.88888889	9	0	3	1	1	10.88	8.3	0.22	1.75	0.58	116	338	0	52153	4319	94.95
34	20.88888889	9	0	3	1	1	10.88	8.3	0.22	1.75	0.58	116	338	0	52152	4885	115.1
34	20.88888889	9	0	3	1	1	10.88	8.3	0.22	1.75	0.58	116	338	0	44370	5527	97.76
39	24.00548697	5	0	7	1	5	5.84	2.56	0.23	2.5	0.51	122	244	0	27225	NA	54.31
39	24.00548697	5	0	7	1	5	5.84	2.56	0.23	2.5	0.51	122	244	0	67034	3882	110.6
39	24.00548697	5	0	7	1	5	5.84	2.56	0.23	2.5	0.51	122	244	1	107346	4879	115.9
39	24.00548697	5	0	7	1	5	5.84	2.56	0.23	2.5	0.51	122	244	1	NA	NA	NA
39	24.00548697	5	0	7	1	5	5.84	2.56	0.23	2.5	0.51	122	244	1	NA	NA	NA
30	17.95918367	8	0	1	0	0	8.87	7.55	0.02	1.01	0.27	125	160	0	157895	8364	71.49
30	17.95918367	8	0	1	0	0	8.87	7.55	0.02	1.01	0.27	125	160	0	NA	NA	NA
30	17.95918367	8	0	1	0	0	8.87	7.55	0.02	1.01	0.27	125	160	0	NA	NA	NA
30	17.95918367	8	0	1	0	0	8.87	7.55	0.02	1.01	0.27	125	160	0	NA	NA	NA
30	17.95918367	8	0	1	0	0	8.87	7.55	0.02	1.01	0.27	125	160	0	NA	NA	NA
35	19.22768787	6	0	2	1	0	8.28	5.77	0.06	1.9	0.51	112	201	0	122905	5896	88.64
35	19.22768787	6	0	2	1	0	8.28	5.77	0.06	1.9	0.51	112	201	0	NA	NA	NA
35	19.22768787	6	0	2	1	0	8.28	5.77	0.06	1.9	0.51	112	201	0	NA	NA	NA
35	19.22768787	6	0	2	1	0	8.28	5.77	0.06	1.9	0.51	112	201	0	NA	NA	NA
35	19.22768787	6	0	2	1	0	8.28	5.77	0.06	1.9	0.51	112	201	0	NA	NA	NA
27	19.10009183	6	0	3	1	1	11.45	6.92	0.13	3.77	0.61	122	227	0	9724	2481	79.38
27	19.10009183	6	0	3	1	1	11.45	6.92	0.13	3.77	0.61	122	227	0	19347	3039	76.53
27	19.10009183	6	0	3	1	1	11.45	6.92	0.13	3.77	0.61	122	227	0	32253	3603	75.97
27	19.10009183	6	0	3	1	1	11.45	6.92	0.13	3.77	0.61	122	227	0	NA	NA	NA
27	19.10009183	6	0	3	1	1	11.45	6.92	0.13	3.77	0.61	122	227	0	NA	NA	NA
24	NA	6	0	2	0	0	3.39	2.25	0.04	0.85	0.24	121	163	0	27308	2292	106.4
24	NA	6	0	2	0	0	3.39	2.25	0.04	0.85	0.24	121	163	0	39760	2740	112
24	NA	6	0	2	0	0	3.39	2.25	0.04	0.85	0.24	121	163	1	67441	3560	146.2
24	NA	6	0	2	0	0	3.39	2.25	0.04	0.85	0.24	121	163	1	NA	NA	NA
24	NA	6	0	2	0	0	3.39	2.25	0.04	0.85	0.24	121	163	1	NA	NA	NA
31	19.22768787	6	0	3	1	1	5.97	3.66	0.16	1.84	0.27	121	285	0	23278	1032	122.9
31	19.22768787	6	0	3	1	1	5.97	3.66	0.16	1.84	0.27	121	285	0	50282	1408	114.9
31	19.22768787	6	0	3	1	1	5.97	3.66	0.16	1.84	0.27	121	285	0	NA	NA	NA
31	19.22768787	6	0	3	1	1	5.97	3.66	0.16	1.84	0.27	121	285	0	NA	NA	NA
31	19.22768787	6	0	3	1	1	5.97	3.66	0.16	1.84	0.27	121	285	0	NA	NA	NA
30	18.81892431	4	0	2	0	1	6.23	3.68	0.29	1.88	0.36	125	215	1	1688	627.2	105.6
30	18.81892431	4	0	2	0	1	6.23	3.68	0.29	1.88	0.36	125	215	1	NA	NA	NA
30	18.81892431	4	0	2	0	1	6.23	3.68	0.29	1.88	0.36	125	215	1	NA	NA	NA
30	18.81892431	4	0	2	0	1	6.23	3.68	0.29	1.88	0.36	125	215	1	NA	NA	NA
30	18.81892431	4	0	2	0	1	6.23	3.68	0.29	1.88	0.36	125	215	1	NA	NA	NA
36	NA	8	0	3	1	1	11.41	8.59	0.3	1.61	0.87	128	235	1	44523	1153	38.88
36	NA	8	0	3	1	1	11.41	8.59	0.3	1.61	0.87	128	235	1	NA	NA	NA
36	NA	8	0	3	1	1	11.41	8.59	0.3	1.61	0.87	128	235	1	NA	NA	NA
36	NA	8	0	3	1	1	11.41	8.59	0.3	1.61	0.87	128	235	1	NA	NA	NA
36	NA	8	0	3	1	1	11.41	8.59	0.3	1.61	0.87	128	235	1	NA	NA	NA
30	22.18934911	6	0	2	0	1	10.92	7	0.35	2.84	0.68	120	228	0	76435	2107	88.29
30	22.18934911	6	0	2	0	1	10.92	7	0.35	2.84	0.68	120	228	0	NA	NA	NA
30	22.18934911	6	0	2	0	1	10.92	7	0.35	2.84	0.68	120	228	0	NA	NA	NA
30	22.18934911	6	0	2	0	1	10.92	7	0.35	2.84	0.68	120	228	0	NA	NA	NA
30	22.18934911	6	0	2	0	1	10.92	7	0.35	2.84	0.68	120	228	0	NA	NA	NA
32	20.31221304	9	0	2	0	1	9.64	6.87	0.04	2.15	0.55	115	273	0	83518	4179	119.6
32	20.31221304	9	0	2	0	1	9.64	6.87	0.04	2.15	0.55	115	273	0	125803	6297	117.6
32	20.31221304	9	0	2	0	1	9.64	6.87	0.04	2.15	0.55	115	273	0	151405	7950	122.2
32	20.31221304	9	0	2	0	1	9.64	6.87	0.04	2.15	0.55	115	273	0	NA	NA	NA
32	20.31221304	9	0	2	0	1	9.64	6.87	0.04	2.15	0.55	115	273	0	NA	NA	NA
32	18.22624579	7	0	2	0	1	9.6	7.17	0.25	1.73	0.42	121	286	0	2498	1172	73.89
32	18.22624579	7	0	2	0	1	9.6	7.17	0.25	1.73	0.42	121	286	0	6199	1728	130.2
32	18.22624579	7	0	2	0	1	9.6	7.17	0.25	1.73	0.42	121	286	0	14967	1666	128
32	18.22624579	7	0	2	0	1	9.6	7.17	0.25	1.73	0.42	121	286	0	33678	2240	125.3
32	18.22624579	7	0	2	0	1	9.6	7.17	0.25	1.73	0.42	121	286	0	58498	3037	120.2
26	NA	5	0	2	0	1	4.53	2.5	0.19	1.44	0.4	109	243	1	17760	1609	136.1
26	NA	5	0	2	0	1	4.53	2.5	0.19	1.44	0.4	109	243	1	NA	NA	NA
26	NA	5	0	2	0	1	4.53	2.5	0.19	1.44	0.4	109	243	1	NA	NA	NA
26	NA	5	0	2	0	1	4.53	2.5	0.19	1.44	0.4	109	243	1	NA	NA	NA
26	NA	5	0	2	0	1	4.53	2.5	0.19	1.44	0.4	109	243	1	NA	NA	NA
28	22.64135437	8	0	1	0	0	17.15	13.17	0.17	2.95	0.81	123	284	0	101558	6736	88.23
28	22.64135437	8	0	1	0	0	17.15	13.17	0.17	2.95	0.81	123	284	0	189044	8381	106.7
28	22.64135437	8	0	1	0	0	17.15	13.17	0.17	2.95	0.81	123	284	0	NA	NA	NA
28	22.64135437	8	0	1	0	0	17.15	13.17	0.17	2.95	0.81	123	284	0	NA	NA	NA
28	22.64135437	8	0	1	0	0	17.15	13.17	0.17	2.95	0.81	123	284	0	NA	NA	NA
30	NA	5	0	2	1	0	7.98	4.81	0.25	2.4	0.49	114	284	0	59792	2941	76.77
30	NA	5	0	2	1	0	7.98	4.81	0.25	2.4	0.49	114	284	0	NA	NA	NA
30	NA	5	0	2	1	0	7.98	4.81	0.25	2.4	0.49	114	284	0	NA	NA	NA
30	NA	5	0	2	1	0	7.98	4.81	0.25	2.4	0.49	114	284	0	NA	NA	NA
30	NA	5	0	2	1	0	7.98	4.81	0.25	2.4	0.49	114	284	0	NA	NA	NA
32	NA	7	0	7	0	6	9.63	7.17	0.1	1.87	0.45	132	183	0	17101	NA	92.82
32	NA	7	0	7	0	6	9.63	7.17	0.1	1.87	0.45	132	183	0	7851	1772	66.82
32	NA	7	0	7	0	6	9.63	7.17	0.1	1.87	0.45	132	183	1	2009	NA	NA
32	NA	7	0	7	0	6	9.63	7.17	0.1	1.87	0.45	132	183	1	NA	NA	NA
32	NA	7	0	7	0	6	9.63	7.17	0.1	1.87	0.45	132	183	1	NA	NA	NA
28	NA	9	0	1	0	0	7.04	3.96	0.12	2.38	0.55	103	213	0	11483	546	102.2
28	NA	9	0	1	0	0	7.04	3.96	0.12	2.38	0.55	103	213	0	4764	206.1	4.67
28	NA	9	0	1	0	0	7.04	3.96	0.12	2.38	0.55	103	213	1	1225	NA	NA
28	NA	9	0	1	0	0	7.04	3.96	0.12	2.38	0.55	103	213	1	NA	NA	NA
28	NA	9	0	1	0	0	7.04	3.96	0.12	2.38	0.55	103	213	1	NA	NA	NA
37	23.4375	14	0	3	1	1	10.97	8.6	0.37	1.34	0.64	119	193	0	NA	NA	NA
37	23.4375	14	0	3	1	1	10.97	8.6	0.37	1.34	0.64	119	193	0	NA	NA	NA
37	23.4375	14	0	3	1	1	10.97	8.6	0.37	1.34	0.64	119	193	0	NA	NA	NA
37	23.4375	14	0	3	1	1	10.97	8.6	0.37	1.34	0.64	119	193	0	NA	NA	NA
37	23.4375	14	0	3	1	1	10.97	8.6	0.37	1.34	0.64	119	193	0	NA	NA	NA
30	18.7890625	10	0	4	1	2	7.14	3.87	0.05	2.77	0.41	99	213	0	174885	8111	49.8
30	18.7890625	10	0	4	1	2	7.14	3.87	0.05	2.77	0.41	99	213	0	187967	8565	69.75
30	18.7890625	10	0	4	1	2	7.14	3.87	0.05	2.77	0.41	99	213	0	NA	NA	NA
30	18.7890625	10	0	4	1	2	7.14	3.87	0.05	2.77	0.41	99	213	0	NA	NA	NA
30	18.7890625	10	0	4	1	2	7.14	3.87	0.05	2.77	0.41	99	213	0	NA	NA	NA
29	18.36547291	5	0	1	0	0	5.34	3.26	0.22	1.46	0.37	116	173	0	29974	3204	154.4
29	18.36547291	5	0	1	0	0	5.34	3.26	0.22	1.46	0.37	116	173	0	95240	4881	146.9
29	18.36547291	5	0	1	0	0	5.34	3.26	0.22	1.46	0.37	116	173	0	NA	NA	NA
29	18.36547291	5	0	1	0	0	5.34	3.26	0.22	1.46	0.37	116	173	0	NA	NA	NA
29	18.36547291	5	0	1	0	0	5.34	3.26	0.22	1.46	0.37	116	173	0	NA	NA	NA
29	17.89802289	5	0	4	0	3	7.13	4.22	0.15	2.32	0.41	131	199	0	980.4	NA	NA
29	17.89802289	5	0	4	0	3	7.13	4.22	0.15	2.32	0.41	131	199	0	6265	2192	74.22
29	17.89802289	5	0	4	0	3	7.13	4.22	0.15	2.32	0.41	131	199	0	NA	NA	NA
29	17.89802289	5	0	4	0	3	7.13	4.22	0.15	2.32	0.41	131	199	0	NA	NA	NA
29	17.89802289	5	0	4	0	3	7.13	4.22	0.15	2.32	0.41	131	199	0	NA	NA	NA
38	21.09375	7	0	4	1	2	8.3	5.29	0.51	2.03	0.45	125	222	0	762.7	NA	86.05
38	21.09375	7	0	4	1	2	8.3	5.29	0.51	2.03	0.45	125	222	0	9402	NA	103.5
38	21.09375	7	0	4	1	2	8.3	5.29	0.51	2.03	0.45	125	222	0	53789	4093	70.89
38	21.09375	7	0	4	1	2	8.3	5.29	0.51	2.03	0.45	125	222	0	94475	4847	72.48
38	21.09375	7	0	4	1	2	8.3	5.29	0.51	2.03	0.45	125	222	0	NA	NA	NA
34	28.60476495	7	0	2	0	1	9.03	5.67	0.09	2.66	0.56	123	280	0	9607	1439	56.18
34	28.60476495	7	0	2	0	1	9.03	5.67	0.09	2.66	0.56	123	280	0	47009	NA	79.56
34	28.60476495	7	0	2	0	1	9.03	5.67	0.09	2.66	0.56	123	280	0	163472	5702	97.14
34	28.60476495	7	0	2	0	1	9.03	5.67	0.09	2.66	0.56	123	280	0	NA	NA	NA
34	28.60476495	7	0	2	0	1	9.03	5.67	0.09	2.66	0.56	123	280	0	NA	NA	NA
39	24.24391847	8	0	6	1	4	8.9	6.22	0.17	1.82	0.66	110	306	0	54506	3073	169
39	24.24391847	8	0	6	1	4	8.9	6.22	0.17	1.82	0.66	110	306	0	140909	5493	190.8
39	24.24391847	8	0	6	1	4	8.9	6.22	0.17	1.82	0.66	110	306	0	192230	6994	190.8
39	24.24391847	8	0	6	1	4	8.9	6.22	0.17	1.82	0.66	110	306	0	NA	NA	NA
39	24.24391847	8	0	6	1	4	8.9	6.22	0.17	1.82	0.66	110	306	0	NA	NA	NA
25	NA	5	1	1	0	0	9.16	5.41	0.14	3.11	0.48	117	268	0	83	567.3	5.9
25	NA	5	1	1	0	0	9.16	5.41	0.14	3.11	0.48	117	268	1	72.23	229.6	41.97
25	NA	5	1	1	0	0	9.16	5.41	0.14	3.11	0.48	117	268	1	NA	NA	NA
25	NA	5	1	1	0	0	9.16	5.41	0.14	3.11	0.48	117	268	1	NA	NA	NA
25	NA	5	1	1	0	0	9.16	5.41	0.14	3.11	0.48	117	268	1	NA	NA	NA
33	19.47340663	7	0	2	0	1	5.08	2.85	0.09	1.78	0.34	111	186	0	201	NA	77.66
33	19.47340663	7	0	2	0	1	5.08	2.85	0.09	1.78	0.34	111	186	0	9773	NA	55.97
33	19.47340663	7	0	2	0	1	5.08	2.85	0.09	1.78	0.34	111	186	0	15885	1306	90.65
33	19.47340663	7	0	2	0	1	5.08	2.85	0.09	1.78	0.34	111	186	0	28084	1432	111.7
33	19.47340663	7	0	2	0	1	5.08	2.85	0.09	1.78	0.34	111	186	1	29968	1435	104.5
32	19.14319447	7	0	2	1	0	NA	NA	NA	NA	NA	NA	NA	0	51325	NA	80.1
32	19.14319447	7	0	2	1	0	NA	NA	NA	NA	NA	NA	NA	0	NA	NA	NA
32	19.14319447	7	0	2	1	0	NA	NA	NA	NA	NA	NA	NA	0	NA	NA	NA
32	19.14319447	7	0	2	1	0	NA	NA	NA	NA	NA	NA	NA	0	NA	NA	NA
32	19.14319447	7	0	2	1	0	NA	NA	NA	NA	NA	NA	NA	0	NA	NA	NA
30	21.875	6	0	2	0	1	NA	NA	NA	NA	NA	NA	NA	0	21044	2115	67.75
30	21.875	6	0	2	0	1	NA	NA	NA	NA	NA	NA	NA	1	84489	3972	72.89
30	21.875	6	0	2	0	1	NA	NA	NA	NA	NA	NA	NA	1	NA	NA	NA
30	21.875	6	0	2	0	1	NA	NA	NA	NA	NA	NA	NA	1	NA	NA	NA
30	21.875	6	0	2	0	1	NA	NA	NA	NA	NA	NA	NA	1	NA	NA	NA
24	19.140625	8	0	1	0	0	10.17	7.13	0.08	2.32	0.6	113	262	0	117843	6647	83.64
24	19.140625	8	0	1	0	0	10.17	7.13	0.08	2.32	0.6	113	262	0	204074	8111	163.3
24	19.140625	8	0	1	0	0	10.17	7.13	0.08	2.32	0.6	113	262	0	115569	9363	168.9
24	19.140625	8	0	1	0	0	10.17	7.13	0.08	2.32	0.6	113	262	0	NA	NA	NA
24	19.140625	8	0	1	0	0	10.17	7.13	0.08	2.32	0.6	113	262	0	NA	NA	NA
30	20.69049454	5	0	3	0	2	9.5	6.41	0.13	2.38	0.53	125	284	0	2481.7	NA	100.7
30	20.69049454	5	0	3	0	2	9.5	6.41	0.13	2.38	0.53	125	284	0	NA	NA	NA
30	20.69049454	5	0	3	0	2	9.5	6.41	0.13	2.38	0.53	125	284	0	NA	NA	NA
30	20.69049454	5	0	3	0	2	9.5	6.41	0.13	2.38	0.53	125	284	0	NA	NA	NA
30	20.69049454	5	0	3	0	2	9.5	6.41	0.13	2.38	0.53	125	284	0	NA	NA	NA
29	18.82711104	5	0	0	0	0	4.7	3.6	0.05	0.79	0.24	125	177	0	12725	1139	145.4
29	18.82711104	5	0	0	0	0	4.7	3.6	0.05	0.79	0.24	125	177	0	30291	1822	146.4
29	18.82711104	5	0	0	0	0	4.7	3.6	0.05	0.79	0.24	125	177	0	NA	NA	NA
29	18.82711104	5	0	0	0	0	4.7	3.6	0.05	0.79	0.24	125	177	0	NA	NA	NA
29	18.82711104	5	0	0	0	0	4.7	3.6	0.05	0.79	0.24	125	177	0	NA	NA	NA
37	21.77777778	9	0	3	1	1	10.34	7.63	0.18	1.9	0.6	106	174	0	33544	2135	124.6
37	21.77777778	9	0	3	1	1	10.34	7.63	0.18	1.9	0.6	106	174	0	121154	4052	84.8
37	21.77777778	9	0	3	1	1	10.34	7.63	0.18	1.9	0.6	106	174	0	153000	5203	149.4
37	21.77777778	9	0	3	1	1	10.34	7.63	0.18	1.9	0.6	106	174	0	NA	NA	NA
37	21.77777778	9	0	3	1	1	10.34	7.63	0.18	1.9	0.6	106	174	0	NA	NA	NA
39	22.58270917	5	0	4	0	2	8.19	5.5	0.03	2.19	0.46	126	272	0	6546	755.3	53.41
39	22.58270917	5	0	4	0	2	8.19	5.5	0.03	2.19	0.46	126	272	0	10666	865.9	42.56
39	22.58270917	5	0	4	0	2	8.19	5.5	0.03	2.19	0.46	126	272	0	31286	2037	90.55
39	22.58270917	5	0	4	0	2	8.19	5.5	0.03	2.19	0.46	126	272	0	103806	4189	84.52
39	22.58270917	5	0	4	0	2	8.19	5.5	0.03	2.19	0.46	126	272	0	NA	NA	NA
29	20.76124567	6	0	4	0	3	7.53	5.08	0.29	1.61	0.52	138	259	0	13911	1848	71.7
29	20.76124567	6	0	4	0	3	7.53	5.08	0.29	1.61	0.52	138	259	0	NA	NA	NA
29	20.76124567	6	0	4	0	3	7.53	5.08	0.29	1.61	0.52	138	259	0	40202	2641	84.82
29	20.76124567	6	0	4	0	3	7.53	5.08	0.29	1.61	0.52	138	259	0	108530	3994	75.07
29	20.76124567	6	0	4	0	3	7.53	5.08	0.29	1.61	0.52	138	259	0	NA	NA	NA
37	23.32341806	6	0	3	0	2	11.2	7.81	0.1	2.61	0.65	127	141	0	49206	1656	35.35
37	23.32341806	6	0	3	0	2	11.2	7.81	0.1	2.61	0.65	127	141	0	120521	2824	104
37	23.32341806	6	0	3	0	2	11.2	7.81	0.1	2.61	0.65	127	141	0	161608	4561	120.8
37	23.32341806	6	0	3	0	2	11.2	7.81	0.1	2.61	0.65	127	141	0	NA	NA	NA
37	23.32341806	6	0	3	0	2	11.2	7.81	0.1	2.61	0.65	127	141	0	NA	NA	NA
30	19.05197378	4	0	1	0	0	7.79	4.63	0.19	2.56	0.38	110	252	0	18950	2738	111.4
30	19.05197378	4	0	1	0	0	7.79	4.63	0.19	2.56	0.38	110	252	0	NA	NA	NA
30	19.05197378	4	0	1	0	0	7.79	4.63	0.19	2.56	0.38	110	252	0	NA	NA	NA
30	19.05197378	4	0	1	0	0	7.79	4.63	0.19	2.56	0.38	110	252	0	NA	NA	NA
30	19.05197378	4	0	1	0	0	7.79	4.63	0.19	2.56	0.38	110	252	0	NA	NA	NA
29	22.03856749	6	0	1	0	0	7.65	5.25	0.07	1.94	0.37	131	184	0	2704	NA	54.42
29	22.03856749	6	0	1	0	0	7.65	5.25	0.07	1.94	0.37	131	184	0	29543	2173	76.56
29	22.03856749	6	0	1	0	0	7.65	5.25	0.07	1.94	0.37	131	184	0	NA	NA	NA
29	22.03856749	6	0	1	0	0	7.65	5.25	0.07	1.94	0.37	131	184	0	NA	NA	NA
29	22.03856749	6	0	1	0	0	7.65	5.25	0.07	1.94	0.37	131	184	0	NA	NA	NA
33	22.67573696	5	0	5	1	3	7.08	4.5	0.1	2.11	0.35	131	289	0	17571	1380	49.47
33	22.67573696	5	0	5	1	3	7.08	4.5	0.1	2.11	0.35	131	289	0	33446	1899	76.52
33	22.67573696	5	0	5	1	3	7.08	4.5	0.1	2.11	0.35	131	289	0	NA	NA	NA
33	22.67573696	5	0	5	1	3	7.08	4.5	0.1	2.11	0.35	131	289	0	NA	NA	NA
33	22.67573696	5	0	5	1	3	7.08	4.5	0.1	2.11	0.35	131	289	0	NA	NA	NA
28	18.61149584	5	0	1	0	0	NA	NA	NA	NA	NA	NA	NA	0	13306	1709	78.11
28	18.61149584	5	0	1	0	0	NA	NA	NA	NA	NA	NA	NA	0	27568	1854	72.19
28	18.61149584	5	0	1	0	0	NA	NA	NA	NA	NA	NA	NA	0	NA	NA	NA
28	18.61149584	5	0	1	0	0	NA	NA	NA	NA	NA	NA	NA	0	NA	NA	NA
28	18.61149584	5	0	1	0	0	NA	NA	NA	NA	NA	NA	NA	0	NA	NA	NA
26	17.66929652	5	0	2	0	1	11.73	7.4	0.23	3.45	0.59	116	229	0	13695	2353	51.07
26	17.66929652	5	0	2	0	1	11.73	7.4	0.23	3.45	0.59	116	229	0	39732	4219	86.04
26	17.66929652	5	0	2	0	1	11.73	7.4	0.23	3.45	0.59	116	229	0	79246	7205	157.6
26	17.66929652	5	0	2	0	1	11.73	7.4	0.23	3.45	0.59	116	229	0	NA	NA	NA
26	17.66929652	5	0	2	0	1	11.73	7.4	0.23	3.45	0.59	116	229	0	NA	NA	NA
39	19.46740129	11	0	3	1	1	8.18	6.06	0.1	1.64	0.37	114	233	0	12071	1691	165.4
39	19.46740129	11	0	3	1	1	8.18	6.06	0.1	1.64	0.37	114	233	0	24428	2194	188.3
39	19.46740129	11	0	3	1	1	8.18	6.06	0.1	1.64	0.37	114	233	0	80176	4416	188.2
39	19.46740129	11	0	3	1	1	8.18	6.06	0.1	1.64	0.37	114	233	1	89826	NA	180
39	19.46740129	11	0	3	1	1	8.18	6.06	0.1	1.64	0.37	114	233	1	NA	NA	NA
32	16.38469745	6	0	2	0	1	7.1	3.85	0.2	2.4	0.62	133	233	0	27645	NA	190.8
32	16.38469745	6	0	2	0	1	7.1	3.85	0.2	2.4	0.62	133	233	0	35296	2251	160.5
32	16.38469745	6	0	2	0	1	7.1	3.85	0.2	2.4	0.62	133	233	1	92446	4751	161.8
32	16.38469745	6	0	2	0	1	7.1	3.85	0.2	2.4	0.62	133	233	1	NA	NA	NA
32	16.38469745	6	0	2	0	1	7.1	3.85	0.2	2.4	0.62	133	233	1	NA	NA	NA
27	16.88888889	4	0	2	0	1	8.51	5.74	0.22	1.89	0.63	119	200	1	129.5	1700	55
27	16.88888889	4	0	2	0	1	8.51	5.74	0.22	1.89	0.63	119	200	1	NA	NA	NA
27	16.88888889	4	0	2	0	1	8.51	5.74	0.22	1.89	0.63	119	200	1	NA	NA	NA
27	16.88888889	4	0	2	0	1	8.51	5.74	0.22	1.89	0.63	119	200	1	NA	NA	NA
27	16.88888889	4	0	2	0	1	8.51	5.74	0.22	1.89	0.63	119	200	1	NA	NA	NA
35	21.47762747	10	0	2	1	0	8.37	5.89	0.03	2.01	0.42	113	135	0	123949	5881	99.84
35	21.47762747	10	0	2	1	0	8.37	5.89	0.03	2.01	0.42	113	135	0	115162	6842	97.4
35	21.47762747	10	0	2	1	0	8.37	5.89	0.03	2.01	0.42	113	135	0	NA	NA	NA
35	21.47762747	10	0	2	1	0	8.37	5.89	0.03	2.01	0.42	113	135	0	NA	NA	NA
35	21.47762747	10	0	2	1	0	8.37	5.89	0.03	2.01	0.42	113	135	0	NA	NA	NA
25	18.42653421	6	0	1	0	0	8.75	4.93	0.19	2.94	0.66	116	336	0	691.2	929.9	86.09
25	18.42653421	6	0	1	0	0	8.75	4.93	0.19	2.94	0.66	116	336	0	3225	948.3	77.34
25	18.42653421	6	0	1	0	0	8.75	4.93	0.19	2.94	0.66	116	336	0	9391	1467	81.1
25	18.42653421	6	0	1	0	0	8.75	4.93	0.19	2.94	0.66	116	336	0	NA	NA	NA
25	18.42653421	6	0	1	0	0	8.75	4.93	0.19	2.94	0.66	116	336	0	NA	NA	NA
26	32.04614645	8	0	0	0	0	10.05	6.42	0.19	2.9	0.5	126	277	0	62341	3201	100.2
26	32.04614645	8	0	0	0	0	10.05	6.42	0.19	2.9	0.5	126	277	1	85463	NA	88.58
26	32.04614645	8	0	0	0	0	10.05	6.42	0.19	2.9	0.5	126	277	1	NA	NA	NA
26	32.04614645	8	0	0	0	0	10.05	6.42	0.19	2.9	0.5	126	277	1	NA	NA	NA
26	32.04614645	8	0	0	0	0	10.05	6.42	0.19	2.9	0.5	126	277	1	NA	NA	NA
31	NA	4	0	2	0	1	7.91	5.59	0.15	1.61	0.51	134	306	0	1914	1792	68.36
31	NA	4	0	2	0	1	7.91	5.59	0.15	1.61	0.51	134	306	0	6624	1936	67.59
31	NA	4	0	2	0	1	7.91	5.59	0.15	1.61	0.51	134	306	0	17836	2544	72.22
31	NA	4	0	2	0	1	7.91	5.59	0.15	1.61	0.51	134	306	0	34294	4070	79.72
31	NA	4	0	2	0	1	7.91	5.59	0.15	1.61	0.51	134	306	0	69308	4691	65.56
31	NA	15	0	1	0	0	10.64	8.07	0.07	1.99	0.5	121	199	0	NA	NA	NA
31	NA	15	0	1	0	0	10.64	8.07	0.07	1.99	0.5	121	199	0	NA	NA	NA
31	NA	15	0	1	0	0	10.64	8.07	0.07	1.99	0.5	121	199	0	NA	NA	NA
31	NA	15	0	1	0	0	10.64	8.07	0.07	1.99	0.5	121	199	0	NA	NA	NA
31	NA	15	0	1	0	0	10.64	8.07	0.07	1.99	0.5	121	199	0	NA	NA	NA
28	NA	5	0	1	0	0	6.75	4.86	0.14	1.42	0.3	120	189	0	28676	3015	86.21
28	NA	5	0	1	0	0	6.75	4.86	0.14	1.42	0.3	120	189	0	38476	3631	78.92
28	NA	5	0	1	0	0	6.75	4.86	0.14	1.42	0.3	120	189	0	65174	4044	66.62
28	NA	5	0	1	0	0	6.75	4.86	0.14	1.42	0.3	120	189	0	91862	6140	89.6
28	NA	5	0	1	0	0	6.75	4.86	0.14	1.42	0.3	120	189	0	127479	6176	106.6
34	NA	7	0	5	1	3	5.72	3.9	0.15	1.32	0.32	117	236	0	95130	NA	44.68
34	NA	7	0	5	1	3	5.72	3.9	0.15	1.32	0.32	117	236	0	128105	5642	63.44
34	NA	7	0	5	1	3	5.72	3.9	0.15	1.32	0.32	117	236	0	173113	6183	80.04
34	NA	7	0	5	1	3	5.72	3.9	0.15	1.32	0.32	117	236	0	NA	NA	NA
34	NA	7	0	5	1	3	5.72	3.9	0.15	1.32	0.32	117	236	0	NA	NA	NA
29	NA	6	0	2	1	0	5.86	3.22	0.05	2.13	0.43	122	230	0	3347	446	74.57
29	NA	6	0	2	1	0	5.86	3.22	0.05	2.13	0.43	122	230	0	4608	411.9	70.12
29	NA	6	0	2	1	0	5.86	3.22	0.05	2.13	0.43	122	230	0	4663	395	83.8
29	NA	6	0	2	1	0	5.86	3.22	0.05	2.13	0.43	122	230	0	NA	NA	NA
29	NA	6	0	2	1	0	5.86	3.22	0.05	2.13	0.43	122	230	0	NA	NA	NA
28	NA	6	0	1	0	0	7.92	5.64	0.07	1.71	0.47	124	291	0	32661	2156	35.77
28	NA	6	0	1	0	0	7.92	5.64	0.07	1.71	0.47	124	291	0	60126	3373	68.47
28	NA	6	0	1	0	0	7.92	5.64	0.07	1.71	0.47	124	291	0	NA	NA	NA
28	NA	6	0	1	0	0	7.92	5.64	0.07	1.71	0.47	124	291	0	NA	NA	NA
28	NA	6	0	1	0	0	7.92	5.64	0.07	1.71	0.47	124	291	0	NA	NA	NA
30	NA	7	0	7	1	5	10.81	6.99	0.11	2.99	0.69	130	232	0	48568	1997	51.25
30	NA	7	0	7	1	5	10.81	6.99	0.11	2.99	0.69	130	232	0	67933	3721	62.12
30	NA	7	0	7	1	5	10.81	6.99	0.11	2.99	0.69	130	232	0	67496	4137	60.97
30	NA	7	0	7	1	5	10.81	6.99	0.11	2.99	0.69	130	232	0	64217	4395	57.76
30	NA	7	0	7	1	5	10.81	6.99	0.11	2.99	0.69	130	232	0	NA	NA	NA
32	NA	5	0	4	1	2	9.41	7.37	0.07	1.38	0.56	136	221	0	23604	3132	71.3
32	NA	5	0	4	1	2	9.41	7.37	0.07	1.38	0.56	136	221	0	38106	3631	92.34
32	NA	5	0	4	1	2	9.41	7.37	0.07	1.38	0.56	136	221	0	95657	3824	49.37
32	NA	5	0	4	1	2	9.41	7.37	0.07	1.38	0.56	136	221	0	94268	5594	91.84
32	NA	5	0	4	1	2	9.41	7.37	0.07	1.38	0.56	136	221	0	NA	NA	NA
32	24.8046875	26	0	2	0	1	10.57	8.51	0.08	1.32	0.62	102	229	0	NA	NA	NA
32	24.8046875	26	0	2	0	1	10.57	8.51	0.08	1.32	0.62	102	229	0	NA	NA	NA
32	24.8046875	26	0	2	0	1	10.57	8.51	0.08	1.32	0.62	102	229	0	NA	NA	NA
32	24.8046875	26	0	2	0	1	10.57	8.51	0.08	1.32	0.62	102	229	0	NA	NA	NA
32	24.8046875	26	0	2	0	1	10.57	8.51	0.08	1.32	0.62	102	229	0	NA	NA	NA
26	NA	12	0	2	0	1	11.71	9.72	0.02	1.41	0.54	128	292	0	80302	5948	81.95
26	NA	12	0	2	0	1	11.71	9.72	0.02	1.41	0.54	128	292	0	59863	7036	112.4
26	NA	12	0	2	0	1	11.71	9.72	0.02	1.41	0.54	128	292	0	NA	NA	NA
26	NA	12	0	2	0	1	11.71	9.72	0.02	1.41	0.54	128	292	0	NA	NA	NA
26	NA	12	0	2	0	1	11.71	9.72	0.02	1.41	0.54	128	292	0	NA	NA	NA
25	NA	4	0	2	0	1	11.06	6.49	0.12	3.93	0.5	122	370	0	1477	2010	159.9
25	NA	4	0	2	0	1	11.06	6.49	0.12	3.93	0.5	122	370	0	4291	1985	127.5
25	NA	4	0	2	0	1	11.06	6.49	0.12	3.93	0.5	122	370	0	13081	2442	150.7
25	NA	4	0	2	0	1	11.06	6.49	0.12	3.93	0.5	122	370	0	NA	NA	NA
25	NA	4	0	2	0	1	11.06	6.49	0.12	3.93	0.5	122	370	0	NA	NA	NA
24	NA	7	0	3	1	1	9.21	6.48	0.07	2.04	0.56	96	244	0	4812	1941	118.9
24	NA	7	0	3	1	1	9.21	6.48	0.07	2.04	0.56	96	244	0	11544	2363	100.5
24	NA	7	0	3	1	1	9.21	6.48	0.07	2.04	0.56	96	244	0	21537	2593	92.4
24	NA	7	0	3	1	1	9.21	6.48	0.07	2.04	0.56	96	244	0	33464	3042	99.32
24	NA	7	0	3	1	1	9.21	6.48	0.07	2.04	0.56	96	244	0	NA	NA	NA
32	NA	5	0	3	1	1	10.72	8.3	0.08	1.64	0.68	126	307	0	8569	1240	59.43
32	NA	5	0	3	1	1	10.72	8.3	0.08	1.64	0.68	126	307	0	16845	1485	63.93
32	NA	5	0	3	1	1	10.72	8.3	0.08	1.64	0.68	126	307	0	26537	1948	65.2
32	NA	5	0	3	1	1	10.72	8.3	0.08	1.64	0.68	126	307	0	NA	NA	NA
32	NA	5	0	3	1	1	10.72	8.3	0.08	1.64	0.68	126	307	0	NA	NA	NA
32	NA	19	0	3	0	2	8.75	6.26	0.6	2.05	0.36	102	283	0	NA	NA	NA
32	NA	19	0	3	0	2	8.75	6.26	0.6	2.05	0.36	102	283	0	NA	NA	NA
32	NA	19	0	3	0	2	8.75	6.26	0.6	2.05	0.36	102	283	0	NA	NA	NA
32	NA	19	0	3	0	2	8.75	6.26	0.6	2.05	0.36	102	283	0	NA	NA	NA
32	NA	19	0	3	0	2	8.75	6.26	0.6	2.05	0.36	102	283	0	NA	NA	NA
29	NA	6	0	2	0	1	8.61	5.35	0.17	2.65	0.4	118	204	0	38331	1711	190.8
29	NA	6	0	2	0	1	8.61	5.35	0.17	2.65	0.4	118	204	0	66935	3036	142.7
29	NA	6	0	2	0	1	8.61	5.35	0.17	2.65	0.4	118	204	0	NA	NA	NA
29	NA	6	0	2	0	1	8.61	5.35	0.17	2.65	0.4	118	204	0	NA	NA	NA
29	NA	6	0	2	0	1	8.61	5.35	0.17	2.65	0.4	118	204	0	NA	NA	NA
28	NA	5	0	1	0	0	4.91	2.65	0.09	1.89	0.27	125	177	0	49950	1702	90.83
28	NA	5	0	1	0	0	4.91	2.65	0.09	1.89	0.27	125	177	0	70340	2039	156
28	NA	5	0	1	0	0	4.91	2.65	0.09	1.89	0.27	125	177	0	82966	2299	138.9
28	NA	5	0	1	0	0	4.91	2.65	0.09	1.89	0.27	125	177	0	110818	3190	150.3
28	NA	5	0	1	0	0	4.91	2.65	0.09	1.89	0.27	125	177	0	1324040	3317	160
30	NA	6	0	1	0	0	6.56	4.02	0.22	1.93	0.36	122	216	0	48908	4335	134
30	NA	6	0	1	0	0	6.56	4.02	0.22	1.93	0.36	122	216	0	81380	4310	106.2
30	NA	6	0	1	0	0	6.56	4.02	0.22	1.93	0.36	122	216	0	133233	5719	127.4
30	NA	6	0	1	0	0	6.56	4.02	0.22	1.93	0.36	122	216	0	181452	8287	136.9
30	NA	6	0	1	0	0	6.56	4.02	0.22	1.93	0.36	122	216	0	NA	NA	NA
29	NA	6	0	2	0	1	8.65	5.54	0.18	2.36	0.52	129	265	0	13103	1406	31.27
29	NA	6	0	2	0	1	8.65	5.54	0.18	2.36	0.52	129	265	0	22421	1724	97.37
29	NA	6	0	2	0	1	8.65	5.54	0.18	2.36	0.52	129	265	0	65270	4238	78.95
29	NA	6	0	2	0	1	8.65	5.54	0.18	2.36	0.52	129	265	0	95586	5314	62.43
29	NA	6	0	2	0	1	8.65	5.54	0.18	2.36	0.52	129	265	0	115769	5578	85.26
38	NA	9	0	4	1	2	7.81	5.61	0.12	1.76	0.3	118	272	0	152734	6806	190.8
38	NA	9	0	4	1	2	7.81	5.61	0.12	1.76	0.3	118	272	0	111663	9002	71.56
38	NA	9	0	4	1	2	7.81	5.61	0.12	1.76	0.3	118	272	0	NA	NA	NA
38	NA	9	0	4	1	2	7.81	5.61	0.12	1.76	0.3	118	272	0	NA	NA	NA
38	NA	9	0	4	1	2	7.81	5.61	0.12	1.76	0.3	118	272	0	NA	NA	NA
24	NA	8	0	1	0	0	8.7	6.04	0.08	2.23	0.33	116	266	0	86646	3864	70.93
24	NA	8	0	1	0	0	8.7	6.04	0.08	2.23	0.33	116	266	0	120698	4408	80.12
24	NA	8	0	1	0	0	8.7	6.04	0.08	2.23	0.33	116	266	0	NA	NA	NA
24	NA	8	0	1	0	0	8.7	6.04	0.08	2.23	0.33	116	266	0	NA	NA	NA
24	NA	8	0	1	0	0	8.7	6.04	0.08	2.23	0.33	116	266	0	NA	NA	NA
27	NA	7	0	3	0	2	9.46	6.98	0.03	1.93	0.49	143	255	0	171.1	933	159.3
27	NA	7	0	3	0	2	9.46	6.98	0.03	1.93	0.49	143	255	0	525	1171	145.3
27	NA	7	0	3	0	2	9.46	6.98	0.03	1.93	0.49	143	255	0	1352	1756	134.6
27	NA	7	0	3	0	2	9.46	6.98	0.03	1.93	0.49	143	255	0	9952	2520	112.6
27	NA	7	0	3	0	2	9.46	6.98	0.03	1.93	0.49	143	255	0	50535	3585	105.9
28	NA	8	0	3	0	2	5.43	2.88	0.03	2.1	0.41	107	205	0	292234	7418	136.1
28	NA	8	0	3	0	2	5.43	2.88	0.03	2.1	0.41	107	205	0	NA	NA	NA
28	NA	8	0	3	0	2	5.43	2.88	0.03	2.1	0.41	107	205	0	NA	NA	NA
28	NA	8	0	3	0	2	5.43	2.88	0.03	2.1	0.41	107	205	0	NA	NA	NA
28	NA	8	0	3	0	2	5.43	2.88	0.03	2.1	0.41	107	205	0	NA	NA	NA
24	NA	4	0	2	0	1	9.91	6.69	0.51	2.12	0.55	122	295	0	1423	NA	131.9
24	NA	4	0	2	0	1	9.91	6.69	0.51	2.12	0.55	122	295	0	4833	2082	135.3
24	NA	4	0	2	0	1	9.91	6.69	0.51	2.12	0.55	122	295	0	16520	2976	136.5
24	NA	4	0	2	0	1	9.91	6.69	0.51	2.12	0.55	122	295	0	44991	3925	121.9
24	NA	4	0	2	0	1	9.91	6.69	0.51	2.12	0.55	122	295	0	NA	NA	NA
23	NA	5	0	4	1	2	7.72	4.37	0.39	2.33	0.57	133	243	0	931	751	17.89
23	NA	5	0	4	1	2	7.72	4.37	0.39	2.33	0.57	133	243	0	2634	839.2	70.2
23	NA	5	0	4	1	2	7.72	4.37	0.39	2.33	0.57	133	243	0	8894	947.1	82.11
23	NA	5	0	4	1	2	7.72	4.37	0.39	2.33	0.57	133	243	0	16784	1159	86.94
23	NA	5	0	4	1	2	7.72	4.37	0.39	2.33	0.57	133	243	0	30687	2037	76.39
27	NA	8	0	2	0	1	9.11	6.69	0.07	1.74	0.59	126	235	0	56550	2786	79.54
27	NA	8	0	2	0	1	9.11	6.69	0.07	1.74	0.59	126	235	0	70809	4050	79.82
27	NA	8	0	2	0	1	9.11	6.69	0.07	1.74	0.59	126	235	0	84376	4683	84.35
27	NA	8	0	2	0	1	9.11	6.69	0.07	1.74	0.59	126	235	0	NA	NA	NA
27	NA	8	0	2	0	1	9.11	6.69	0.07	1.74	0.59	126	235	0	NA	NA	NA
36	NA	5	0	3	0	1	9.5	5.87	0.06	3.13	0.42	124	316	0	7795	1185	155
36	NA	5	0	3	0	1	9.5	5.87	0.06	3.13	0.42	124	316	0	25989	1562	60.95
36	NA	5	0	3	0	1	9.5	5.87	0.06	3.13	0.42	124	316	0	64785	3140	102.2
36	NA	5	0	3	0	1	9.5	5.87	0.06	3.13	0.42	124	316	0	NA	NA	NA
36	NA	5	0	3	0	1	9.5	5.87	0.06	3.13	0.42	124	316	0	NA	NA	NA
30	NA	6	0	1	0	0	9.08	6.49	0.05	1.83	0.69	125	402	0	51236	3997	56.15
30	NA	6	0	1	0	0	9.08	6.49	0.05	1.83	0.69	125	402	0	76110	5225	94.22
30	NA	6	0	1	0	0	9.08	6.49	0.05	1.83	0.69	125	402	0	NA	NA	NA
30	NA	6	0	1	0	0	9.08	6.49	0.05	1.83	0.69	125	402	0	NA	NA	NA
30	NA	6	0	1	0	0	9.08	6.49	0.05	1.83	0.69	125	402	0	NA	NA	NA
24	NA	8	0	2	0	1	10.85	7.15	0.26	2.76	0.65	124	328	0	83531	3704	59.26
24	NA	8	0	2	0	1	10.85	7.15	0.26	2.76	0.65	124	328	0	NA	NA	NA
24	NA	8	0	2	0	1	10.85	7.15	0.26	2.76	0.65	124	328	0	NA	NA	NA
24	NA	8	0	2	0	1	10.85	7.15	0.26	2.76	0.65	124	328	0	NA	NA	NA
24	NA	8	0	2	0	1	10.85	7.15	0.26	2.76	0.65	124	328	0	NA	NA	NA
27	NA	8	0	1	0	0	7.45	4.63	0.41	1.94	0.41	123	221	0	160306	7162	100.8
27	NA	8	0	1	0	0	7.45	4.63	0.41	1.94	0.41	123	221	0	NA	NA	NA
27	NA	8	0	1	0	0	7.45	4.63	0.41	1.94	0.41	123	221	0	NA	NA	NA
27	NA	8	0	1	0	0	7.45	4.63	0.41	1.94	0.41	123	221	0	NA	NA	NA
27	NA	8	0	1	0	0	7.45	4.63	0.41	1.94	0.41	123	221	0	NA	NA	NA
25	19.46740129	5	0	3	0	2	11.11	6.09	0.08	4.48	0.46	121	183	0	35251	0	78.76
25	19.46740129	5	0	3	0	2	11.11	6.09	0.08	4.48	0.46	121	183	0	56761	0	73.16
25	19.46740129	5	0	3	0	2	11.11	6.09	0.08	4.48	0.46	121	183	0	NA	NA	NA
25	19.46740129	5	0	3	0	2	11.11	6.09	0.08	4.48	0.46	121	183	0	NA	NA	NA
25	19.46740129	5	0	3	0	2	11.11	6.09	0.08	4.48	0.46	121	183	0	NA	NA	NA
27	17.14677641	4	0	5	0	4	6.48	3.86	0.1	2.14	0.37	133	264	0	175.8	0	52.45
27	17.14677641	4	0	5	0	4	6.48	3.86	0.1	2.14	0.37	133	264	0	715.9	0	53.08
27	17.14677641	4	0	5	0	4	6.48	3.86	0.1	2.14	0.37	133	264	0	3300	0	53.93
27	17.14677641	4	0	5	0	4	6.48	3.86	0.1	2.14	0.37	133	264	0	12887	0	66.11
27	17.14677641	4	0	5	0	4	6.48	3.86	0.1	2.14	0.37	133	264	0	34968	0	78.71
31	23.4375	8	0	1	0	0	7.89	5.03	0.17	2.05	0.6	134	361	0	8148	2548	41.81
31	23.4375	8	0	1	0	0	7.89	5.03	0.17	2.05	0.6	134	361	0	18614	2980	43.52
31	23.4375	8	0	1	0	0	7.89	5.03	0.17	2.05	0.6	134	361	0	35855	3757	38.66
31	23.4375	8	0	1	0	0	7.89	5.03	0.17	2.05	0.6	134	361	0	53120	4384	35.87
31	23.4375	8	0	1	0	0	7.89	5.03	0.17	2.05	0.6	134	361	0	NA	NA	NA
40	23.22543185	4	0	4	2	2	7.2	5.15	0.05	1.68	0.32	129	212	0	2419	0	59.69
40	23.22543185	4	0	4	2	2	7.2	5.15	0.05	1.68	0.32	129	212	0	6408	0	74.02
40	23.22543185	4	0	4	2	2	7.2	5.15	0.05	1.68	0.32	129	212	0	20598	0	63.05
40	23.22543185	4	0	4	2	2	7.2	5.15	0.05	1.68	0.32	129	212	0	89082	3055	80.77
40	23.22543185	4	0	4	2	2	7.2	5.15	0.05	1.68	0.32	129	212	0	113422	3629	88.12
25	24.34175829	6	0	2	0	1	9.41	5.83	0.35	2.56	0.63	105	340	0	64143	0	81.41
25	24.34175829	6	0	2	0	1	9.41	5.83	0.35	2.56	0.63	105	340	0	89398	0	83.72
25	24.34175829	6	0	2	0	1	9.41	5.83	0.35	2.56	0.63	105	340	0	NA	NA	NA
25	24.34175829	6	0	2	0	1	9.41	5.83	0.35	2.56	0.63	105	340	0	NA	NA	NA
25	24.34175829	6	0	2	0	1	9.41	5.83	0.35	2.56	0.63	105	340	0	NA	NA	NA
24	24.76756592	7	0	4	1	2	9.88	6.1	0.51	2.56	0.68	132	255	0	26529	0	151.1
24	24.76756592	7	0	4	1	2	9.88	6.1	0.51	2.56	0.68	132	255	0	58722	0	133.6
24	24.76756592	7	0	4	1	2	9.88	6.1	0.51	2.56	0.68	132	255	0	111090	0	104.4
24	24.76756592	7	0	4	1	2	9.88	6.1	0.51	2.56	0.68	132	255	0	NA	NA	NA
24	24.76756592	7	0	4	1	2	9.88	6.1	0.51	2.56	0.68	132	255	0	NA	NA	NA
30	21.484375	6	0	3	0	2	7.82	5.72	0.1	1.55	0.42	130	294	0	24605	0	50.34
30	21.484375	6	0	3	0	2	7.82	5.72	0.1	1.55	0.42	130	294	0	54931	3338	45
30	21.484375	6	0	3	0	2	7.82	5.72	0.1	1.55	0.42	130	294	0	69094	3693	103.6
30	21.484375	6	0	3	0	2	7.82	5.72	0.1	1.55	0.42	130	294	0	NA	NA	NA
30	21.484375	6	0	3	0	2	7.82	5.72	0.1	1.55	0.42	130	294	0	NA	NA	NA
26	19.06771066	7	0	1	0	0	7.56	5.39	0.07	1.58	0.49	117	172	0	90984	0	87.86
26	19.06771066	7	0	1	0	0	7.56	5.39	0.07	1.58	0.49	117	172	0	113393	7735	93.6
26	19.06771066	7	0	1	0	0	7.56	5.39	0.07	1.58	0.49	117	172	0	NA	NA	NA
26	19.06771066	7	0	1	0	0	7.56	5.39	0.07	1.58	0.49	117	172	0	NA	NA	NA
26	19.06771066	7	0	1	0	0	7.56	5.39	0.07	1.58	0.49	117	172	0	NA	NA	NA
35	NA	6	0	1	0	0	9.59	6.23	0.07	2.82	0.45	116	224	0	32828	1937	86.2
35	NA	6	0	1	0	0	9.59	6.23	0.07	2.82	0.45	116	224	0	44947	2042	80.19
35	NA	6	0	1	0	0	9.59	6.23	0.07	2.82	0.45	116	224	0	NA	NA	NA
35	NA	6	0	1	0	0	9.59	6.23	0.07	2.82	0.45	116	224	0	NA	NA	NA
35	NA	6	0	1	0	0	9.59	6.23	0.07	2.82	0.45	116	224	0	NA	NA	NA
31	NA	4	0	3	0	2	6.31	3.41	0.28	2.16	0.42	133	268	0	58.93	1224	149.1
31	NA	4	0	3	0	2	6.31	3.41	0.28	2.16	0.42	133	268	0	334.2	1847	147.6
31	NA	4	0	3	0	2	6.31	3.41	0.28	2.16	0.42	133	268	0	1348	2011	131.9
31	NA	4	0	3	0	2	6.31	3.41	0.28	2.16	0.42	133	268	0	5153	2601	132.4
31	NA	4	0	3	0	2	6.31	3.41	0.28	2.16	0.42	133	268	0	20615	2291	100.2
38	NA	4	0	3	1	1	5.91	3.58	0.21	1.6	0.5	130	192	0	889.9	1171	89.3
38	NA	4	0	3	1	1	5.91	3.58	0.21	1.6	0.5	130	192	0	4263	1725	160.8
38	NA	4	0	3	1	1	5.91	3.58	0.21	1.6	0.5	130	192	0	9704	2149	126.4
38	NA	4	0	3	1	1	5.91	3.58	0.21	1.6	0.5	130	192	0	29453	2986	177.7
38	NA	4	0	3	1	1	5.91	3.58	0.21	1.6	0.5	130	192	0	55070	3748	155.2
33	NA	10	0	1	0	0	8.67	5.83	0.09	2.18	0.53	133	185	0	148006	5683	104.4
33	NA	10	0	1	0	0	8.67	5.83	0.09	2.18	0.53	133	185	0	170448	5943	116.4
33	NA	10	0	1	0	0	8.67	5.83	0.09	2.18	0.53	133	185	0	171144	6704	143.1
33	NA	10	0	1	0	0	8.67	5.83	0.09	2.18	0.53	133	185	0	NA	NA	NA
33	NA	10	0	1	0	0	8.67	5.83	0.09	2.18	0.53	133	185	0	NA	NA	NA
33	21.484375	6	0	2	1	0	5.79	3.24	0.17	1.9	0.47	119	291	0	10461	0	45.05
33	21.484375	6	0	2	1	0	5.79	3.24	0.17	1.9	0.47	119	291	0	20851	0	39.44
33	21.484375	6	0	2	1	0	5.79	3.24	0.17	1.9	0.47	119	291	0	NA	NA	NA
33	21.484375	6	0	2	1	0	5.79	3.24	0.17	1.9	0.47	119	291	0	NA	NA	NA
33	21.484375	6	0	2	1	0	5.79	3.24	0.17	1.9	0.47	119	291	0	NA	NA	NA
32	22.22222222	6	0	3	0	2	4.1	2.37	0.13	1.16	0.44	127	207	0	2657	0	52.7
32	22.22222222	6	0	3	0	2	4.1	2.37	0.13	1.16	0.44	127	207	0	10662	0	85.29
32	22.22222222	6	0	3	0	2	4.1	2.37	0.13	1.16	0.44	127	207	0	NA	NA	NA
32	22.22222222	6	0	3	0	2	4.1	2.37	0.13	1.16	0.44	127	207	0	NA	NA	NA
32	22.22222222	6	0	3	0	2	4.1	2.37	0.13	1.16	0.44	127	207	0	NA	NA	NA
34	21.09375	8	0	2	0	0	7.46	3.72	0.12	3.21	0.4	123	219	0	429.5	0	47.73
34	21.09375	8	0	2	0	0	7.46	3.72	0.12	3.21	0.4	123	219	0	1480	0	72.29
34	21.09375	8	0	2	0	0	7.46	3.72	0.12	3.21	0.4	123	219	0	NA	NA	NA
34	21.09375	8	0	2	0	0	7.46	3.72	0.12	3.21	0.4	123	219	0	NA	NA	NA
34	21.09375	8	0	2	0	0	7.46	3.72	0.12	3.21	0.4	123	219	0	NA	NA	NA
27	20.2020202	6	0	1	0	0	5.73	3.26	0.07	1.92	0.47	111	182	0	70076	0	114.1
27	20.2020202	6	0	1	0	0	5.73	3.26	0.07	1.92	0.47	111	182	0	NA	NA	NA
27	20.2020202	6	0	1	0	0	5.73	3.26	0.07	1.92	0.47	111	182	0	NA	NA	NA
27	20.2020202	6	0	1	0	0	5.73	3.26	0.07	1.92	0.47	111	182	0	NA	NA	NA
[truncated: 1,816 more rows]
